# Supplementary material for: Reference exome data for a Northern Brazilian population
Source: Sci Data. 2020 Oct 21;7:360. doi: 10.1038/s41597-020-00703-y (PMC7578642; doi:10.1038/s41597-020-00703-y)
Supplement: Supplementary file 2 — Supplementary Table 2 [file 41597_2020_703_MOESM2_ESM.xlsx]

## Sheet: zika_tableS2_pm1pvs1Check
	Table S2. Summary of 185 variants from 45 Brazilian babies that are also found in dbNSFP v4.0 and are identified as pathogenic or likely pathogenic according to American College of Medical Genetics (ACMG) criteria (columns N and O) as presented in Table S1. Information is also provided for ClinVar entries where appropriate, including ClinVar Disease entries, and where variants are recorded as pat…
HGNC_GENE	CHROM	START	END	REF	ALT	QUAL	AC	AF	AN	DP	FS	MQ	QD	ACMG	ACMG_CRITERIA	IMPACT	AAF_ALL*	RS_IDS	CLINVAR_SIG	CLINVAR_DISEASE	CODON	AMINO_ACID	HGVS_CODING	HGVS_PROTEIN	POLYPHEN	SIFT	CADD_SCORE	PFAM_DOMAINS	ENSEMBL_DOMAINS	ALL_DISEASES_LoF
NPPA	1	11906068	11906069	A	G	24974	20	0.208	96	3448	0	60	10.72	likely pathogenic	pvs1,pm4	stop_lost	0.4183	rs5065	benign**	not_specified	Tga/Cga	*/R	ENST00000376476.1:c.304T>C	ENSP00000365659.1:p.Ter102ArgextTer2	NA	NA	14.04	NA	NA	ATRIAL FIBRILLATION, FAMILIAL, 6**
PADI3	1	17588689	17588690	T	A	1027.33	1	0.01	96	1778	0.784	60	11.17	likely pathogenic	ps1,pm1	missense_variant	0.008	rs142129409	pathogenic	Uncombable_hair_syndrome	cTc/cAc	L/H	ENST00000375460.3:c.335T>A	ENSP00000364609.3:p.Leu112His	0.993	0	26.8	PAD_N	PF08526	NA
ERMAP	1	43296522	43296523	G	A	1487.57	2	0.021	96	2104	1.399	60	11.1	likely pathogenic	ps1,pm1	missense_variant	0.00495805	rs56025238	pathogenic	SCIANNA_BLOOD_GROUP_SYSTEM,_SC:-1,2	Ggg/Agg	G/R	ENST00000372514.3:c.169G>A	ENSP00000361592.3:p.Gly57Arg	0.14	0.52	8.59	V-set	SM00406,SM00409,PF07686,PS50835	NA
MUTYH	1	45798475	45798476	T	C	1595.57	2	0.021	96	2290	0	60	11.24	likely pathogenic	ps1,pm1	missense_variant	0.00302326	rs34612342	pathogenic	Neoplasm_of_stomach|Endometrial_carcinoma|Pilomatrixoma|Hereditary_cancer-predisposing_syndrome|Carcinoma_of_colon|MYH-associated_polyposis|MUTYH-associated_polyposis|not_specified|not_provided	tAc/tGc	Y/C	ENST00000354383.6:c.455A>G	ENSP00000346354.6:p.Tyr152Cys	1	0	26.6	HhH-GPD	SM00478,PF00730,PS51462	NA
POMGNT1	1	46655645	46655646	C	T	3092.62	3	0.031	96	2137	0.862	60	9.98	likely pathogenic	ps1,pm1,pp3	missense_variant	0.0179	rs74374973	conflicting_interpretations_of_pathogenicity	Muscle_eye_brain_disease|Congenital_muscular_dystrophy-dystroglycanopathy_with_mental_retardation,_type_B3|Limb-girdle_muscular_dystrophy-dystroglycanopathy,_type_C3|not_specified|not_provided	Gac/Aac	D/N	ENST00000371984.3:c.1666G>A	ENSP00000361052.3:p.Asp556Asn	0.913	NA	27.1	NA	PF03071	NA
BSND	1	55464998	55464999	G	A	918.33	1	0.01	96	2012	0	60	10.2	likely pathogenic	ps1,pm1,pm2,pp3	missense_variant	0.000453926	rs74315289	pathogenic	Bartter_syndrome_type_4	Ggg/Agg	G/R	ENST00000371265.4:c.139G>A	ENSP00000360312.4:p.Gly47Arg	0.989	0.08	23.5	NA	PF15462	NA
ABCA4	1	94466624	94466625	C	T	1834.57	2	0.021	96	1833	3.979	60	12.4	likely pathogenic	ps1,pm1,pp3	missense_variant	0.0204267	rs62642564	conflicting_interpretations_of_pathogenicity	Macular_degeneration|Macular_dystrophy|Stargardt_disease_1|Cone-Rod_Dystrophy,_Recessive|Stargardt_Disease,_Recessive|Retinitis_Pigmentosa,_Recessive|not_provided	cGc/cAc	R/H	ENST00000370225.3:c.6320G>A	ENSP00000359245.3:p.Arg2107His	0.999	0.02	34	ABC_tran	PS50893,TIGR01257,SM00382	NA
ABCA4	1	94505604	94505605	A	C	3423.62	3	0.031	96	1854	1.474	60	13.02	likely pathogenic	ps1,pm1,pp3	missense_variant	0.121958	rs61750126	conflicting_interpretations_of_pathogenicity	Macular_degeneration|Stargardt_disease_1|Cone-rod_dystrophy_3|not_specified|Cone-Rod_Dystrophy,_Recessive|Stargardt_Disease,_Recessive|Retinitis_Pigmentosa,_Recessive|not_provided	cTg/cGg	L/R	ENST00000370225.3:c.3602T>G	ENSP00000359245.3:p.Leu1201Arg	0.052	0.14	23.3	NA	TIGR01257	NA
ABCA4	1	94512565	94512566	C	T	2505.57	2	0.021	96	1856	0	60	13.33	likely pathogenic	ps1,pm1	missense_variant	0.0419443	rs1801581	conflicting_interpretations_of_pathogenicity,_risk_factor	MACULAR_DEGENERATION,_AGE-RELATED,_2,_SUSCEPTIBILITY_TO|Macular_degeneration|Stargardt_disease_1|not_specified|Cone-Rod_Dystrophy,_Recessive|Stargardt_Disease,_Recessive|Retinitis_Pigmentosa,_Recessive|not_provided	cGg/cAg	R/Q	ENST00000370225.3:c.2828G>A	ENSP00000359245.3:p.Arg943Gln	0.012	0.33	17.59	NA	PS50893,TIGR01257	NA
DBT	1	100672060	100672061	T	C	115494	85	0.885	96	4622	0.995	60	26.6	likely pathogenic	ps1,pm1	missense_variant	0.970303	rs12021720	benign	not_specified	Agt/Ggt	S/G	ENST00000370132.4:c.1150A>G	ENSP00000359151.3:p.Ser384Gly	0	1	14.3	2-oxoacid_dh	PF00198	NA
AMPD1	1	115222237	115222238	T	A	720.33	1	0.01	96	1788	4.24	60	8.89	likely pathogenic	ps1,pm1,pp3	missense_variant	0.0368	rs34526199	uncertain_significance	not_provided	aAa/aTa	K/I	ENST00000353928.6:c.860A>T	ENSP00000316520.7:p.Lys287Ile	1	0	29.8	NA	TIGR01429	NA
FLG	1	152285861	152285862	G	A	4178.57	2	0.021	96	6503	3.184	59.98	10.04	pathogenic	pvs1,ps1	stop_gained	0.0182558	rs61816761	pathogenic	Dermatitis,_atopic,_2,_susceptibility_to|Ichthyosis_vulgaris|Dermatitis,_atopic,_2|not_provided	Cga/Tga	R/*	ENST00000368799.1:c.1501C>T	ENSP00000357789.1:p.Arg501Ter	NA	NA	36	NA	NA	ICHTHYOSIS VULGARIS; VARIANT OF UNKNOWN SIGNIFICANCE
SPTA1	1	158624528	158624529	G	T	1919.57	2	0.021	96	1776	2.826	60	12.23	likely pathogenic	ps1,pm1,pp3	missense_variant	0.0497351	rs35948326	conflicting_interpretations_of_pathogenicity	Spherocytosis,_type_3,_autosomal_recessive|not_specified|Spherocytosis,_Recessive	gCt/gAt	A/D	ENST00000368147.4:c.2909C>A	ENSP00000357129.4:p.Ala970Asp	0.005	0.1	22.5	NA	SM00150	NA
SPTA1	1	158632583	158632584	G	T	629.33	1	0.01	96	1774	0	60	7.58	likely pathogenic	ps1,pm1,pp3	missense_variant	0.0517375	rs7418956	likely_benign	Elliptocytosis|Hereditary_pyropoikilocytosis|Elliptocytosis_2|Spherocytosis,_Recessive	gaC/gaA	D/E	ENST00000368147.4:c.2373C>A	ENSP00000357129.4:p.Asp791Glu	0.557	0.26	15.12	Spectrin	NA	NA
FMO3	1	171076966	171076967	G	A	27687.2	28	0.292	96	3341	0.523	60	12.6	likely pathogenic	ps1,pm1	missense_variant	0.4955	rs2266782	benign	Trimethylaminuria|not_specified	Gag/Aag	E/K	ENST00000367755.4:c.472G>A	ENSP00000356729.4:p.Glu158Lys	0.023	0.35	21.5	FMO-like,FMO-like	PF00743	NA
FMO3	1	171083242	171083243	A	G	38793.1	16	0.167	96	4539	0	60	12.74	likely pathogenic	ps1,pm1,pp3	missense_variant	0.194866	rs2266780	benign	Trimethylaminuria|not_specified	gAg/gGg	E/G	ENST00000367755.4:c.923A>G	ENSP00000356729.4:p.Glu308Gly	0.859	0.06	23.6	FMO-like	PF00743,PR00370	NA
MYOC	1	171621529	171621530	G	A	2611.33	1	0.01	96	2128	0	60	12.62	likely pathogenic	pvs1,pm2	stop_gained	-1	rs781448289	NA	NA	Cag/Tag	Q/*	ENST00000037502.6:c.223C>T	ENSP00000037502.5:p.Gln75Ter	NA	NA	36	NA	NA	GLAUCOMA 1, OPEN ANGLE, A; GLAUCOMA 1, OPEN ANGLE, A, AUTOSOMAL RECESSIVE
CFH	1	196659237	196659238	C	T	44758.7	64	0.667	96	2602	0	59.73	18.59	likely pathogenic	ps1,pm1	missense_variant	0.954118	rs1061170	benign	Macular_degeneration|Mesangiocapillary_glomerulonephritis,_type_II|Basal_laminar_drusen|Atypical_hemolytic_uremic_syndrome	Cat/Tat	H/Y	ENST00000359637.2:c.1012C>T	ENSP00000352658.2:p.His338Tyr	0	1	0	Sushi	PF00084,SM00032,PS50923	NA
TLR5	1	223285200	223285201	G	A	2875.62	3	0.031	96	2138	0	60	11.23	likely pathogenic	pvs1,pm1	stop_gained	0.103768	rs5744168	protective,_risk_factor	Legionellosis|Systemic_lupus_erythematosus,_resistance_to,_1|Melioidosis,_resistance_to	Cga/Tga	R/*	ENST00000342210.6:c.1174C>T	ENSP00000340089.6:p.Arg392Ter	NA	NA	39	NA	PF00560,PS51450,SM00369,SM00365	LEGIONNAIRE DISEASE, SUSCEPTIBILITY TO
TLR5	1	223285215	223285216	G	A	1213.33	1	0.01	96	2150	0	60	11.9	likely pathogenic	pvs1,pm1	stop_gained	0.00351982	rs147164861	NA	NA	Cag/Tag	Q/*	ENST00000342210.6:c.1159C>T	ENSP00000340089.6:p.Gln387Ter	NA	NA	32	NA	PF00560,PS51450,SM00369,SM00365	LEGIONNAIRE DISEASE, SUSCEPTIBILITY TO
EIF2B4	2	27592741	27592742	A	T	2190.33	1	0.01	96	2218	0.497	60	9.78	likely pathogenic	pvs1,pm2	splice_donor_variant	-1	NA	NA	NA	NA	NA	ENST00000347454.4:c.75+2T>A	NA	NA	NA	28.2	NA	NA	LEUKOENCEPHALOPATHY WITH VANISHING WHITE MATTER
SLC3A1	2	44528215	44528216	G	A	1018.33	1	0.01	96	1779	1.793	60	11.7	likely pathogenic	ps1,pm1,pm2,pp3	missense_variant	0.001	rs121912697	pathogenic	Cystinuria	cGc/cAc	R/H	ENST00000260649.6:c.1085G>A	ENSP00000260649.6:p.Arg362His	0.986	0	25.4	Alpha-amylase	SM00642,PF00128	NA
EPCAM	2	47596900	47596901	C	T	5716.57	2	0.021	96	2336	2.445	60	10.77	likely pathogenic	pvs1,pm2	stop_gained	-1	NA	NA	NA	Cga/Tga	R/*	ENST00000419334.1:c.256C>T	ENSP00000389028.1:p.Arg86Ter	NA	NA	8.66	NA	NA	DIARRHEA 5, WITH TUFTING ENTEROPATHY, CONGENITAL
ALMS1	2	73675980	73675981	C	T	2154.33	1	0.01	96	4003	0	60	10.61	likely pathogenic	pvs1,pm2	stop_gained	1.50092e-05	rs758195453	NA	NA	Cag/Tag	Q/*	ENST00000264448.6:c.2323C>T	ENSP00000264448.6:p.Gln775Ter	NA	NA	35	NA	NA	ALSTROM SYNDROME
GGCX	2	85781392	85781393	C	A	624.33	1	0.01	96	1912	0	60	11.15	likely pathogenic	pm1,pm2,pm5,pp3	missense_variant	-1	NA	NA	NA	Gtg/Ttg	V/L	ENST00000233838.4:c.763G>T	ENSP00000233838.3:p.Val255Leu	0.467	0.01	26	VKG_Carbox	SM00752,PF05090	NA
SCN9A	2	167129256	167129257	C	A	4828.97	4	0.042	96	1957	0.759	60	12.35	likely pathogenic	ps1,pm1	missense_variant	0.230713	rs4369876	conflicting_interpretations_of_pathogenicity	Congenital_Indifference_to_Pain|Primary_erythromelalgia|Severe_myoclonic_epilepsy_in_infancy|Paroxysmal_extreme_pain_disorder|Generalized_epilepsy_with_febrile_seizures_plus,_type_7|Hereditary_sensory_and_autonomic_neuropathy_type_IIA|Small_fiber_neuropathy|Generalized_epilepsy_with_febrile_seizures_plus|not_specified|Familial_Febrile_Seizures|Inherited_Erythromelalgia	Gtg/Ttg	V/L	ENST00000303354.6:c.3007G>T	ENSP00000304748.6:p.Val1003Leu	0.015	0.19	10.48	Na_trans_assoc	PF06512	NA
SCN9A	2	167141109	167141110	G	T	3193.57	2	0.021	96	2086	1.422	60	11.24	likely pathogenic	ps1,pm1	missense_variant	0.0345411	rs41268673	conflicting_interpretations_of_pathogenicity	Primary_erythromelalgia|Generalized_epilepsy_with_febrile_seizures_plus,_type_7|Hereditary_sensory_and_autonomic_neuropathy_type_IIA|not_specified|Inherited_Erythromelalgia|not_provided	Cca/Aca	P/T	ENST00000303354.6:c.1831C>A	ENSP00000304748.6:p.Pro611Thr	0.043	0.05	11.22	NA	PF11933	NA
MSTN	2	190925077	190925078	T	C	6699.06	9	0.094	96	1823	0.538	60	16.5	likely pathogenic	ps1,pm1	missense_variant	0.2194	rs1805086	benign	Muscle_hypertrophy|Myostatin-related_muscle_hypertrophy	aAg/aGg	K/R	ENST00000260950.4:c.458A>G	ENSP00000260950.3:p.Lys153Arg	0.009	0.69	21.1	TGFb_propeptide	PF00688	NA
STAT1	2	191859935	191859936	C	T	435.33	1	0.01	96	1709	1.55	60	14.51	likely pathogenic	ps1,pm1	missense_variant	0.00418605	rs41473544	likely_benign	Mycobacterial_and_viral_infections,_susceptibility_to,_autosomal_recessive|Immunodeficiency_31C|Immunodeficiency_31a|Familial_Atypical_Mycobacteriosis,_Autosomal_Dominant	Gtt/Att	V/I	ENST00000361099.3:c.796G>A	ENSP00000354394.3:p.Val266Ile	0.012	0.22	10.15	STAT_alpha	PF01017	NA
CYP27A1	2	219678877	219678878	C	T	2589.62	3	0.031	96	1917	2.685	60	9.59	likely pathogenic	ps1,pm1,pp3	missense_variant	0.0324993	rs41272687	conflicting_interpretations_of_pathogenicity	Cholestanol_storage_disease|not_specified	cCg/cTg	P/L	ENST00000258415.4:c.1151C>T	ENSP00000258415.4:p.Pro384Leu	0.991	0	27.7	p450	PF00067	NA
WNT10A	2	219755011	219755012	T	A	2077.33	1	0.01	96	1876	1.733	60	10.6	likely pathogenic	ps1,pm1,pp3	missense_variant	0.024308	rs121908120	conflicting_interpretations_of_pathogenicity	Selective_tooth_agenesis|Inborn_genetic_diseases|Odontoonychodermal_dysplasia|Tooth_agenesis,_selective,_4|Schopf-Schulz-Passarge_syndrome|not_specified|not_provided	Ttt/Att	F/I	ENST00000258411.3:c.682T>A	ENSP00000258411.3:p.Phe228Ile	0.989	0	27.6	wnt	SM00097,PF00110	NA
DES	2	220284876	220284877	C	T	954.33	1	0.01	96	2124	1.664	60	10.05	likely pathogenic	ps1,pm1,pp3	missense_variant	0.0189	rs41272699	conflicting_interpretations_of_pathogenicity	Congenital_diaphragmatic_hernia|Scapuloperoneal_weakness|Myofibrillar_myopathy|Myofibrillar_myopathy_1|Muscular_dystrophy,_limb-girdle,_type_2R|not_specified|Cardiovascular_phenotype|Dilated_Cardiomyopathy,_Dominant|Myofibrillar_Myopathy,_Dominant|not_provided	gCg/gTg	A/V	ENST00000373960.3:c.638C>T	ENSP00000363071.3:p.Ala213Val	0.42	0.02	24.3	Filament	PF00038	NA
COL4A3	2	228176554	228176555	C	T	122.33	1	0.01	96	1781	0	60	5.83	likely pathogenic	ps1,pm1,pm2,pp3	missense_variant	0.000613648	rs201697532	conflicting_interpretations_of_pathogenicity	Alport_syndrome,_autosomal_dominant|Alport_syndrome,_autosomal_recessive|not_provided	Cgc/Tgc	R/C	ENST00000396578.3:c.4981C>T	ENSP00000379823.3:p.Arg1661Cys	1	0	34	C4	PS51403,SM00111,PF01413	NA
AGXT	2	241808314	241808315	C	T	26105.8	11	0.115	96	3365	1.116	60	13.8	likely pathogenic	ps1,pm5,pp3	missense_variant	0.212678	rs34116584	conflicting_interpretations_of_pathogenicity	Primary_hyperoxaluria|Primary_hyperoxaluria,_type_I|not_specified|not_provided	cCc/cTc	P/L	ENST00000307503.3:c.32C>T	ENSP00000302620.3:p.Pro11Leu	1	0	22.8	NA	NA	NA
SETD5	3	9489568	9489569	G	T	1005.33	1	0.01	96	1817	0.919	59.82	14.36	likely pathogenic	pvs1,pm2	stop_gained	-1	rs903969838	NA	NA	Gaa/Taa	E/*	ENST00000302463.6:c.1687G>T	ENSP00000302028.6:p.Glu563Ter	NA	NA	38	NA	NA	MENTAL RETARDATION, AUTOSOMAL DOMINANT 23
OGG1	3	9792107	9792108	G	A	1712.33	1	0.01	96	1891	1.197	60	10.07	likely pathogenic	ps1,pm1,pp3	missense_variant	0.00382624	rs104893751	pathogenic	Clear_cell_carcinoma_of_kidney	cGg/cAg	R/Q	ENST00000302003.7:c.137G>A	ENSP00000305584.7:p.Arg46Gln	0.994	0	35	OGG_N	TIGR00588,PF07934	NA
GHRL	3	10331457	10331458	G	T	4115.97	4	0.042	96	1948	3.52	60	12	likely pathogenic	ps1,pm1,pp3	missense_variant	0.192984	rs696217	pathogenic,_risk_factor	Metabolic_syndrome,_susceptibility_to|Obesity,_age_at_onset_of	Ctg/Atg	L/M	ENST00000287656.7:c.211C>A	ENSP00000287656.7:p.Leu71Met	0.999	0.09	22.5	Motilin_assoc	PF04643,PR01624	NA
XPC	3	14200382	14200383	G	T	1383.57	2	0.021	96	1886	0	60	10.73	likely pathogenic	ps1,pm1	missense_variant	0.0267857	rs74737358	pathogenic	Xeroderma_pigmentosum,_group_C|not_specified	cCt/cAt	P/H	ENST00000285021.7:c.1001C>A	ENSP00000285021.7:p.Pro334His	0.19	0.12	13.86	NA	TIGR00605	NA
MLH1	3	37089130	37089131	A	G	1754.33	1	0.01	96	1765	0.79	60	19.94	likely pathogenic	ps1,pm5,pp3	missense_variant	0.0099	rs35001569	uncertain_significance	Hereditary_nonpolyposis_colon_cancer|Hereditary_cancer-predisposing_syndrome|Lynch_syndrome|Lynch_syndrome_II|not_specified|not_provided	Aag/Gag	K/E	ENST00000231790.2:c.1852A>G	ENSP00000231790.2:p.Lys618Glu	0.912	0	26.7	NA	NA	NA
SCN5A	3	38620907	38620908	G	T	3390.57	2	0.021	96	2037	2.784	60	9.34	likely pathogenic	ps1,pm1,pp3	missense_variant	0.0973406	rs7626962	conflicting_interpretations_of_pathogenicity,_risk_factor	SUDDEN_INFANT_DEATH_SYNDROME|Sick_sinus_syndrome|Long_QT_syndrome|Cardiac_arrhythmia|Paroxysmal_familial_ventricular_fibrillation|Brugada_syndrome|Long_qt_syndrome_3,_acquired,_susceptibility_to|Romano-Ward_syndrome|not_specified|Progressive_familial_heart_block|Cardiovascular_phenotype|Dilated_Cardiomyopathy,_Dominant|not_provided	tCc/tAc	S/Y	ENST00000333535.4:c.3308C>A	ENSP00000328968.4:p.Ser1103Tyr	0.438	0.04	23.1	Na_trans_assoc,Na_trans_assoc	PF06512	NA
CX3CR1	3	39307162	39307163	G	A	12656.5	7	0.073	96	2870	0	60	11.53	likely pathogenic	ps1,pm1,pp3	missense_variant	0.172157	rs3732378	.|medgen:c1832288|medgen:c4016733	NA	aCg/aTg	T/M	ENST00000358309.3:c.935C>T	ENSP00000351059.3:p.Thr312Met	0.397	0.03	17.41	7tm_1	PS50262,PR00237,PF00001	NA
CX3CR1	3	39307256	39307257	C	T	23979.4	17	0.177	96	3387	0.518	60	12.26	likely pathogenic	ps1,pm1	missense_variant	0.2853	rs3732379	.|medgen:c1832288|medgen:c4016733	NA	Gtt/Att	V/I	ENST00000358309.3:c.841G>A	ENSP00000351059.3:p.Val281Ile	0.026	1	0.03	7tm_1	PS50262,PR00237,PF00001	NA
SLC6A20	3	45814094	45814095	G	A	3207.97	4	0.042	96	1862	2.677	60	11.67	likely pathogenic	ps1,pm1,pp3	missense_variant	0.101863	rs17279437	likely_benign	Hyperglycinuria|Iminoglycinuria,_digenic	aCg/aTg	T/M	ENST00000358525.4:c.596C>T	ENSP00000346298.4:p.Thr199Met	1	0	25.4	SNF	PS50267,PR00176,PF00209	NA
PROS1	3	93598150	93598151	A	G	368.33	1	0.01	96	1523	1.428	58.91	11.51	likely pathogenic	ps1,pm1	missense_variant	0.00331516	rs121918472	conflicting_interpretations_of_pathogenicity	Protein_S_Heerlen|Thrombophilia_due_to_protein_S_deficiency,_autosomal_recessive|not_specified	Tcc/Ccc	S/P	ENST00000394236.3:c.1501T>C	ENSP00000377783.3:p.Ser501Pro	0.282	0.1	6.28	NA	PS50025	NA
IQCB1	3	121507231	121507232	A	T	1981.97	4	0.042	96	1885	0.489	59.9	8.51	likely pathogenic	ps1,pm1,pp3	missense_variant	0.136966	rs1141528	conflicting_interpretations_of_pathogenicity	Nephronophthisis|Renal_dysplasia_and_retinal_aplasia|not_specified	aTt/aAt	I/N	ENST00000310864.6:c.1178T>A	ENSP00000311505.6:p.Ile393Asn	0.172	0.01	23.2	IQ	PS50096,PF00612,SM00015	NA
CLCN2	3	184071901	184071902	C	T	536.33	1	0.01	96	1769	1.18	60	9.75	pathogenic	pvs1,ps1,pm2	stop_gained	0.000116279	rs201330912	pathogenic	Leukoencephalopathy_with_ataxia|not_provided	tGg/tAg	W/*	ENST00000265593.4:c.1709G>A	ENSP00000265593.4:p.Trp570Ter	NA	NA	42	NA	NA	LEUKOENCEPHALOPATHY WITH ATAXIA
SLC26A1	4	983654	983655	G	A	1001.33	1	0.01	96	4258	0.751	60	9.72	likely pathogenic	ps1,pm1,pm2,pp3	missense_variant	0.001	rs148832260	pathogenic	Calcium_oxalate_urolithiasis|not_provided	tCg/tTg	S/L	ENST00000361661.2:c.1073C>T	ENSP00000354721.2:p.Ser358Leu	1	0	25.6	Sulfate_transp	PF00916,TIGR00815	NA
IDUA	4	996555	996556	G	C	1472.57	2	0.021	96	1872	0.696	60	11.78	likely pathogenic	ps1,pm1,pp3	missense_variant	0.0766129	rs11934801	conflicting_interpretations_of_pathogenicity	Dysostosis_multiplex|Mucopolysaccharidosis_type_I|not_specified|not_provided	Ggg/Cgg	G/R	ENST00000247933.4:c.1225G>C	ENSP00000247933.4:p.Gly409Arg	0.472	0.15	17.14	Glyco_hydro_39	PF01229	NA
IDUA	4	997206	997207	C	G	2077.57	2	0.021	96	1805	0	60	14.95	likely pathogenic	ps1,pm1,pm2,pp3	missense_variant	0.000124213	rs121965021	pathogenic	Dysostosis_multiplex|Mucopolysaccharidosis_type_I|not_provided	cCg/cGg	P/R	ENST00000247933.4:c.1598C>G	ENSP00000247933.4:p.Pro533Arg	1	0	25	Glyco_hydro_39	PF01229	NA
CC2D2A	4	15529187	15529188	C	T	1483.33	1	0.01	96	1796	1.358	60	10.99	pathogenic	pvs1,ps1,pm2	stop_gained	1.63452e-05	rs757208121	pathogenic	Joubert_syndrome|Meckel-Gruber_syndrome	Cga/Tga	R/*	ENST00000389652.5:c.1120C>T	ENSP00000374303.5:p.Arg374Ter	NA	NA	36	NA	NA	COACH SYNDROME; JOUBERT SYNDROME 9
CNGA1	4	47951903	47951904	G	T	1629.33	1	0.01	96	1865	0	60	13.81	likely pathogenic	pvs1,pm2	stop_gained	5.56235e-05	rs1436425494	NA	NA	taC/taA	Y/*	ENST00000358519.4:c.246C>A	ENSP00000351320.4:p.Tyr82Ter	NA	NA	35	NA	NA	RETINITIS PIGMENTOSA 49
LRBA	4	151837855	151837856	G	C	991.33	1	0.01	96	1742	0.863	60	12.71	pathogenic	pvs1,pm1,pm2	stop_gained	-1	NA	NA	NA	taC/taG	Y/*	ENST00000357115.3:c.681C>G	ENSP00000349629.3:p.Tyr227Ter	NA	NA	35	NA	PF13385	IMMUNODEFICIENCY, COMMON VARIABLE, 8, WITH AUTOIMMUNITY
KLKB1	4	187158034	187158035	G	A	107904	63	0.656	96	6006	0	59.99	19.24	likely pathogenic	ps1,pm1	missense_variant	0.7753	rs3733402	pathogenic	Prekallikrein_deficiency	aGt/aAt	S/N	ENST00000264690.6:c.428G>A	ENSP00000264690.6:p.Ser143Asn	0	1	9.3	PAN_1	SM00223,PF00024,PS50948	NA
PRLR	5	35072712	35072713	T	G	1434.33	1	0.01	96	1817	1.484	60	12.47	likely pathogenic	ps1,pm1	missense_variant	0.0318	rs72478580	pathogenic	Multiple_fibroadenomas_of_the_breast	Att/Ctt	I/L	ENST00000231423.3:c.508A>C	ENSP00000231423.3:p.Ile170Leu	0.003	1	10.98	NA	PS50853,SM00060	NA
GDNF	5	37816112	37816113	G	A	1390.33	1	0.01	96	1990	0	60	11.78	likely pathogenic	ps1,pm1,pp3	missense_variant	0.004	rs36119840	likely_benign	Pheochromocytoma,_modifier_of|Congenital_central_hypoventilation|Hirschsprung_disease_3|not_specified	Cgg/Tgg	R/W	ENST00000326524.2:c.277C>T	ENSP00000317145.2:p.Arg93Trp	0.798	0	27.9	NA	PS51362	NA
GHR	5	42699970	42699971	G	A	542.33	1	0.01	96	1818	0	60	11.79	likely pathogenic	ps1,pm1	missense_variant	0.0212	rs6413484	benign	Short_stature,_idiopathic,_autosomal|not_provided	Gtc/Atc	V/I	ENST00000230882.4:c.484G>A	ENSP00000230882.4:p.Val162Ile	0	1	13.5	NA	PS50853	NA
HEXB	5	73981270	73981271	T	C	693796	95	0.99	96	25565	0	60	27.76	likely pathogenic	ps1,pm1	missense_variant	1	rs820878	benign	not_specified	tTg/tCg	L/S	ENST00000261416.7:c.185T>C	ENSP00000261416.7:p.Leu62Ser	0	1	12.03	NA	PF14845	NA
HSD17B4	5	118811533	118811534	G	A	27764.6	43	0.448	96	2471	0.536	60	14.98	likely pathogenic	ps1,pm1,pp3	missense_variant	0.568206	rs25640	benign	Bifunctional_peroxisomal_enzyme_deficiency|Perrault_syndrome|not_specified|not_provided	cGt/cAt	R/H	ENST00000256216.6:c.317G>A	ENSP00000256216.6:p.Arg106His	0.684	0.01	33	adh_short	SM00822,PF00106	NA
HFE	6	26091179	26091180	C	G	19381.2	13	0.135	96	2868	0.522	60	13.1	likely pathogenic	ps1,pm1	missense_variant	0.172	rs1799945	pathogenic,_other,_risk_factor	Hereditary_hemochromatosis|Microvascular_complications_of_diabetes_7|Hemochromatosis_type_1|not_provided	Cat/Gat	H/D	ENST00000309234.6:c.187C>G	ENSP00000311698.6:p.His63Asp	0.056	0.74	12.81	MHC_I,MHC_I	PF00129	NA
HFE	6	26093141	26093142	G	A	834.33	1	0.01	96	1814	0.74	60	7.58	likely pathogenic	ps1,pm1,pp3	missense_variant	0.0640698	rs1800562	conflicting_interpretations_of_pathogenicity,_association,_other,_risk_factor	Alzheimer_disease,_susceptibility_to|Porphyria_cutanea_tarda,_susceptibility_to|Porphyria_variegata,_susceptibility_to|Cutaneous_photosensitivity|Porphyrinuria|Hereditary_cancer-predisposing_syndrome|Hereditary_hemochromatosis|Microvascular_complications_of_diabetes_7|Hemochromatosis,_juvenile,_digenic|Transferrin_serum_level_quantitative_trait_locus_2|Hemochromatosis_type_1|not_provided	tGc/tAc	C/Y	ENST00000309234.6:c.845G>A	ENSP00000311698.6:p.Cys282Tyr	0.667	0.04	25.2	ig,ig,C1-set,C1-set	PS50835,PF07654,SM00407	NA
PEX6	6	42935188	42935189	C	T	644.33	1	0.01	96	1711	0.938	60	10.07	likely pathogenic	ps1,pm1,pp3	missense_variant	0.00423074	rs34324426	conflicting_interpretations_of_pathogenicity	Peroxisome_biogenesis_disorder_4a_(zellweger)|Peroxisome_biogenesis_disorder_4B|Heimler_syndrome_2|not_specified|not_provided	cGg/cAg	R/Q	ENST00000244546.4:c.1802G>A	ENSP00000244546.4:p.Arg601Gln	0.96	0	29.5	AAA	NA	NA
RHAG	6	49580247	49580248	C	T	1614.97	4	0.042	96	1487	2.22	60	10.84	likely pathogenic	ps1,pm1,pp3	missense_variant	0.135	rs16879498	benign	Rh-null,_regulator_type	Gtt/Att	V/I	ENST00000229810.7:c.808G>A	ENSP00000229810.7:p.Val270Ile	0.532	0	33	Ammonium_transp	PF00909	NA
IMPG1	6	76713589	76713590	A	G	820.33	1	0.01	96	1803	0.759	60	8.29	likely pathogenic	pvs1,pm2	splice_donor_variant	0.000116279	rs199644430	NA	NA	NA	NA	ENST00000369950.3:c.1212+2T>C	NA	NA	NA	23.7	NA	NA	MACULAR DYSTROPHY, VITELLIFORM, 4
LAMA2	6	129601216	129601217	A	C	1627.57	2	0.021	96	1820	1.926	60	9.63	likely pathogenic	ps1,pm1,pm2,pp3	missense_variant	-1	rs186538779	likely_pathogenic	Merosin_deficient_congenital_muscular_dystrophy	Acg/Ccg	T/P	ENST00000421865.2:c.2461A>C	ENSP00000400365.2:p.Thr821Pro	0.999	0	26.5	Laminin_EGF	SM00180,PS50027,SM00181,PF00053	NA
CD36	7	80300449	80300450	T	G	822.33	1	0.01	96	1533	0	60	19.58	pathogenic	pvs1,ps1,pm1	stop_gained	0.1157	rs3211938	benign	Platelet_glycoprotein_IV_deficiency|Malaria,_cerebral,_susceptibility_to|not_specified	taT/taG	Y/*	ENST00000309881.7:c.975T>G	ENSP00000308165.7:p.Tyr325Ter	NA	NA	37	CD36	PF01130,PR01609	PLATELET GLYCOPROTEIN IV DEFICIENCY
ABCB4	7	87035609	87035610	G	A	1540.57	2	0.021	96	1791	1.174	60	8.61	likely pathogenic	ps1,pm1,pm2,pp3	missense_variant	8.64006e-05	rs121918442	uncertain_significance	Cholecystitis|not_provided	Ccc/Tcc	P/S	ENST00000265723.4:c.3502C>T	ENSP00000265723.4:p.Pro1168Ser	0.933	0.01	25.3	ABC_tran,ABC_tran	PS50893,PF00005,SM00382	NA
CFTR	7	117175339	117175340	T	G	1576.33	1	0.01	96	1899	0.681	60	13.03	likely pathogenic	ps1,pm1,pm2,pp3	missense_variant	0.000520382	rs121908752	pathogenic,_drug_response	Cystic_fibrosis|Hereditary_pancreatitis|not_specified|ivacaftor_response_-_Efficacy|not_provided	tTg/tGg	L/W	ENST00000003084.6:c.617T>G	ENSP00000003084.6:p.Leu206Trp	0.999	0	24.8	ABC_membrane	TIGR01271,PS50929,PF00664,PR01851	NA
CFTR	7	117230454	117230455	G	C	378.57	2	0.021	96	1485	0	60	8.8	likely pathogenic	ps1,pm1,pp3	missense_variant	0.0099	rs1800098	conflicting_interpretations_of_pathogenicity	Chronic_sinusitis|Cystic_fibrosis|Hereditary_pancreatitis|Congenital_bilateral_absence_of_the_vas_deferens|Lung_disease,_non-specific|not_specified|not_provided	gGa/gCa	G/A	ENST00000003084.6:c.1727G>C	ENSP00000003084.6:p.Gly576Ala	0.639	0.15	23.3	ABC_tran	TIGR01271,PS50893,SM00382	NA
CFTR	7	117243828	117243829	T	C	744.33	1	0.01	96	1766	0	60	8.36	likely pathogenic	ps1,pm1,pp3	missense_variant	0.00133164	rs1800110	conflicting_interpretations_of_pathogenicity	Cystic_fibrosis|Hereditary_pancreatitis|not_specified|not_provided	tTg/tCg	L/S	ENST00000003084.6:c.2900T>C	ENSP00000003084.6:p.Leu967Ser	0.906	0.01	24.6	ABC_membrane	TIGR01271,PS50929,PF00664	NA
ATP6V0A4	7	138417791	138417792	A	G	11674.7	10	0.104	96	2912	0.523	60	12.51	likely pathogenic	ps1,pm1,pp3	missense_variant	0.2126	rs3807153	conflicting_interpretations_of_pathogenicity	Renal_tubular_acidosis,_distal,_autosomal_recessive|not_specified|Distal_Renal_Tubular_Acidosis,_Recessive	aTg/aCg	M/T	ENST00000310018.2:c.1739T>C	ENSP00000308122.2:p.Met580Thr	0.243	0.03	24.3	V_ATPase_I	PF01496	NA
KEL	7	142640113	142640114	A	G	10765.4	7	0.073	96	2452	1.774	59.98	14.57	likely pathogenic	ps1,pm1	missense_variant	0.0991	rs8176038	benign	Kel6_antigen|not_provided	cTc/cCc	L/P	ENST00000355265.2:c.1790T>C	ENSP00000347409.2:p.Leu597Pro	0	1	6.45	Peptidase_M13	PF01431	NA
NOS3	7	150696111	150696112	T	G	208594	75	0.781	96	9577	0	60	22.75	likely pathogenic	ps1,pm1	missense_variant	0.9297	rs1799983	benign	Ischemic_heart_disease,_susceptibility_to|Ischemic_stroke,_susceptibility_to|Alzheimer_disease,_late-onset,_susceptibility_to|Hypertension,_pregnancy-induced,_susceptibility_to|Hypertension_resistant_to_conventional_therapy|Coronary_artery_spasm_1,_susceptibility_to|not_specified	gaT/gaG	D/E	ENST00000297494.3:c.894T>G	ENSP00000297494.3:p.Asp298Glu	0	1	10.96	NO_synthase	PF02898	NA
BLK	8	11405576	11405577	G	A	517.33	1	0.01	96	2041	0	60	10.78	likely pathogenic	ps1,pm1	missense_variant	0.0257	rs55758736	conflicting_interpretations_of_pathogenicity	Maturity_onset_diabetes_mellitus_in_young|Maturity-onset_diabetes_of_the_young,_type_11|Monogenic_diabetes|not_specified	Gct/Act	A/T	ENST00000259089.4:c.211G>A	ENSP00000259089.4:p.Ala71Thr	0.286	0.01	13.44	SH3_1,SH3_2	PF00018,PR00452,SM00326,PS50002	NA
LPL	8	19805708	19805709	G	A	958.33	1	0.01	96	1804	0	60	12.78	likely pathogenic	ps1,pm1,pp3	missense_variant	0.0514	rs1801177	conflicting_interpretations_of_pathogenicity,_other,_risk_factor	Hyperapobetalipoproteinemia|Coronary_heart_disease|Hyperlipoproteinemia,_type_I|not_specified|not_provided	Gac/Aac	D/N	ENST00000311322.8:c.106G>A	ENSP00000309757.6:p.Asp36Asn	0.066	0.16	16.94	Lipase	PF00151,TIGR03230	NA
LPL	8	19811733	19811734	G	A	2095.33	1	0.01	96	1868	0.511	60	10.07	likely pathogenic	ps1,pm1,pp3	missense_variant	0.0014	rs118204057	pathogenic	Hyperlipoproteinemia,_type_I|not_provided	gGg/gAg	G/E	ENST00000311322.8:c.644G>A	ENSP00000309757.6:p.Gly215Glu	0.999	0.43	23.3	Lipase	PR00822,PF00151,TIGR03230	NA
SFTPC	8	22021460	22021461	G	A	1572.33	1	0.01	96	4067	8.169	60	9.89	likely pathogenic	ps1,pm1	missense_variant	0.0174	rs34957318	likely_benign	Idiopathic_fibrosing_alveolitis,_chronic_form|Surfactant_metabolism_dysfunction,_pulmonary,_2|Pulmonary_Surfactant_Metabolism_Dysfunction,_Dominant	cGa/cAa	R/Q	ENST00000318561.3:c.500G>A	ENSP00000316152.3:p.Arg167Gln	0.005	0.52	0.35	BRICHOS,BRICHOS	SM00019,SM01039,PF04089,PS50869	NA
RP1	8	55538067	55538068	C	G	1055.33	1	0.01	96	1854	0.876	60	13.89	likely pathogenic	pvs1,pm2	stop_gained	0.000231294	rs779334655	NA	NA	tCa/tGa	S/*	ENST00000220676.1:c.1625C>G	ENSP00000220676.1:p.Ser542Ter	NA	NA	35	NA	NA	RETINITIS PIGMENTOSA 1
CA2	8	86392989	86392990	A	G	3006.62	3	0.031	96	1813	0.944	60	11.48	likely pathogenic	ps1,pm1,pp3	missense_variant	0.112	rs2228063	likely_benign	CARBONIC_ANHYDRASE_II_VARIANT|Osteopetrosis_with_renal_tubular_acidosis	Aac/Gac	N/D	ENST00000285379.5:c.754A>G	ENSP00000285379.4:p.Asn252Asp	0	0.04	17.34	Carb_anhydrase	SM01057,PS51144,PF00194	NA
GDF6	8	97157413	97157414	G	T	971.33	1	0.01	96	2021	0	60	9.25	likely pathogenic	ps1,pm1	missense_variant	0.00401018	rs121909352	conflicting_interpretations_of_pathogenicity	Klippel_Feil_syndrome|Klippel-Feil_syndrome_1,_autosomal_dominant|Microphthalmia,_isolated_4|Leber_congenital_amaurosis_17|not_specified	gCg/gAg	A/E	ENST00000287020.5:c.746C>A	ENSP00000287020.4:p.Ala249Glu	0.026	0.25	13.19	TGFb_propeptide	PF00688	NA
TG	8	133894854	133894855	C	T	451.33	1	0.01	96	1699	6.071	60	8.85	pathogenic	pvs1,ps1,pm2	stop_gained	0.000777471	rs121912648	pathogenic	Thyroid_dyshormonogenesis|Iodotyrosyl_coupling_defect|not_provided	Cga/Tga	R/*	ENST00000220616.4:c.886C>T	ENSP00000220616.4:p.Arg296Ter	NA	NA	36	NA	NA	THYROID DYSHORMONOGENESIS 3
TG	8	133900495	133900496	G	A	6347.33	5	0.052	96	2475	1.095	60	11.1	likely pathogenic	ps1,pm1	missense_variant	0.1029	rs16904774	likely_benign	Thyroid_dyshormonogenesis	Gga/Aga	G/R	ENST00000220616.4:c.2443G>A	ENSP00000220616.4:p.Gly815Arg	0.001	0.63	9.47	NA	PS51162	NA
GALT	9	34649442	34649443	A	G	5870.33	5	0.052	96	2083	1.725	60	11.72	likely pathogenic	ps1,pm1	missense_variant	0.1871	rs2070074	conflicting_interpretations_of_pathogenicity,_other	GALT_POLYMORPHISM_(DUARTE,_D2)|Galactosemia|Deficiency_of_UDPglucose-hexose-1-phosphate_uridylyltransferase|not_specified|not_provided	Aac/Gac	N/D	ENST00000378842.3:c.940A>G	ENSP00000368119.3:p.Asn314Asp	0	1	17.64	GalP_UDP_tr_C	TIGR00209,PF02744	NA
ALAD	9	116153891	116153892	C	G	6014.53	6	0.063	96	2122	1.758	60	11.7	likely pathogenic	ps1,pm1	missense_variant	0.1585	rs1800435	likely_benign	AMINOLEVULINATE_DEHYDRATASE,_ALAD*1/ALAD*2_POLYMORPHISM|Porphobilinogen_synthase_deficiency	aaG/aaC	K/N	ENST00000277315.5:c.126G>C	ENSP00000277315.5:p.Lys42Asn	0	1	17.86	ALAD,ALAD	SM01004,PF00490	NA
CDK5RAP2	9	123169362	123169363	G	A	889.33	1	0.01	96	1833	6.002	60	7.73	likely pathogenic	pvs1,pm2	stop_gained	-1	NA	NA	NA	Cag/Tag	Q/*	ENST00000349780.4:c.4891C>T	ENSP00000343818.4:p.Gln1631Ter	NA	NA	35	NA	NA	MICROCEPHALY 3, PRIMARY, AUTOSOMAL RECESSIVE
CDK5RAP2	9	123290097	123290098	G	T	29.94	2	0.021	96	1461	7.546	60	0.53	likely pathogenic	pvs1,pm2	stop_gained	8.83892e-06	rs1164057981	NA	NA	tCa/tAa	S/*	ENST00000349780.4:c.986C>A	ENSP00000343818.4:p.Ser329Ter	NA	NA	37	NA	NA	MICROCEPHALY 3, PRIMARY, AUTOSOMAL RECESSIVE
POMT1	9	134385435	134385436	C	T	24930.5	14	0.146	96	3566	0	59.99	12.08	likely pathogenic	pvs1,pm1	stop_gained	0.1461	rs3887873	benign/likely_benign	Walker-Warburg_congenital_muscular_dystrophy|Limb-girdle_muscular_dystrophy-dystroglycanopathy,_type_C1|Congenital_muscular_dystrophy-dystroglycanopathy_with_mental_retardation,_type_B1|not_specified|Limb-Girdle_Muscular_Dystrophy,_Recessive|not_provided	Cag/Tag	Q/*	ENST00000372228.3:c.751C>T	ENSP00000361302.3:p.Gln251Ter	NA	NA	34	PMT	PF02366	MUSCULAR DYSTROPHY-DYSTROGLYCANOPATHY (CONGENITAL WITH EYE AND BRAIN ANOMALIES), TYPE A, 1; MUSCULAR DYSTROPHY-DYSTROGLYCANOPATHY (CONGENITAL WITH MENTAL RETARDATION), TYPE B, 1
OPTN	10	13152400	13152401	T	A	8728.7	10	0.104	96	2142	0	60	12.71	likely pathogenic	ps1,pm1	missense_variant	0.1359	rs11258194	benign	Primary_open_angle_glaucoma|Glaucoma_1,_open_angle,_e|Glaucoma,_normal_tension,_susceptibility_to|not_specified|Amyotrophic_Lateral_Sclerosis,_Recessive	aTg/aAg	M/K	ENST00000263036.5:c.293T>A	ENSP00000263036.3:p.Met98Lys	0.006	0.86	12.3	NA	PF11577	NA
MBL2	10	54531235	54531236	C	T	1080.35	5	0.052	96	1031	4.635	60	11.62	likely pathogenic	ps1,pm1,pp3	missense_variant	0.219	rs1800450	pathogenic	Mannose-binding_protein_deficiency	gGc/gAc	G/D	ENST00000373968.3:c.161G>A	ENSP00000363079.3:p.Gly54Asp	0.999	0	25.5	NA	PF01391	NA
MBL2	10	54531242	54531243	G	A	969.85	4	0.042	96	1168	11.127	62.62	8.74	likely pathogenic	ps1,pm1,pp3	missense_variant	0.0760583	rs5030737	pathogenic	Mannose-binding_protein_deficiency	Cgt/Tgt	R/C	ENST00000373968.3:c.154C>T	ENSP00000363079.3:p.Arg52Cys	0.977	0	25.8	NA	PF01391	NA
MYPN	10	69959174	69959175	C	T	1091.33	1	0.01	96	2649	1.799	60	13.31	likely pathogenic	ps1,pm1,pp3	missense_variant	0.00587928	rs71534278	conflicting_interpretations_of_pathogenicity	Primary_dilated_cardiomyopathy|Dilated_cardiomyopathy_1KK|Familial_hypertrophic_cardiomyopathy_22|not_specified|Cardiovascular_phenotype|not_provided	cCt/cTt	P/L	ENST00000354393.2:c.2510C>T	ENSP00000346369.2:p.Pro837Leu	0.866	0.08	25.9	ig,I-set	SM00408,SM00409,PF07679,PS50835	NA
PRF1	10	72360387	72360388	G	A	3575.62	3	0.031	96	2130	3.013	60	11.35	likely pathogenic	ps1,pm1,pp3	missense_variant	0.047532	rs35947132	conflicting_interpretations_of_pathogenicity	Hemophagocytic_lymphohistiocytosis,_familial,_2,_susceptibility_to|Familial_hemophagocytic_lymphohistiocytosis|Hemophagocytic_lymphohistiocytosis,_familial,_2|not_specified|not_provided	gCg/gTg	A/V	ENST00000373209.2:c.272C>T	ENSP00000362305.1:p.Ala91Val	0.92	0.02	23.7	NA	PS51412	NA
CPN1	10	101829514	101829515	C	T	3195.33	5	0.052	96	1833	1.99	60	11.33	likely pathogenic	ps1,pm1,pp3	missense_variant	0.0713545	rs61751507	benign	Anaphylotoxin_inactivator_deficiency|not_specified	gGc/gAc	G/D	ENST00000370418.3:c.533G>A	ENSP00000359446.3:p.Gly178Asp	0.836	0.03	22.9	Peptidase_M14	PF00246,SM00631	NA
ECHS1	10	135182465	135182466	T	C	1384.33	1	0.01	96	1820	0	60	9.96	likely pathogenic	ps1,pm1,pm2,pp3	missense_variant	0.000302994	rs375032130	pathogenic/likely_pathogenic	Mitochondrial_short-chain_enoyl-coa_hydratase_1_deficiency|not_provided	cAg/cGg	Q/R	ENST00000368547.3:c.476A>G	ENSP00000357535.3:p.Gln159Arg	0.005	0.23	22.9	ECH	PF00378	NA
HBB	11	5248232	5248233	T	A	2643.57	2	0.021	96	4689	0	60	10.25	likely pathogenic	ps1,pm1,pm5	missense_variant	0.0998	rs334	pathogenic	Heinz_body_anemia|Inborn_genetic_diseases|Hb_SS_disease|beta_Thalassemia|HEMOGLOBIN_S|Fetal_hemoglobin_quantitative_trait_locus_1|Beta-thalassemia,_dominant_inclusion_body_type|Susceptibility_to_malaria|Malaria,_resistance_to|not_specified|not_provided	gAg/gTg	E/V	ENST00000335295.4:c.20A>T	ENSP00000333994.3:p.Glu7Val	0.007	0.01	13.85	NA	PS01033	NA
HBD	11	5255582	5255583	C	A	2615.33	1	0.01	96	2030	3.729	60	11.42	likely pathogenic	ps1,pm1,pp3	missense_variant	0.004	rs35152987	pathogenic	HEMOGLOBIN_A(2)_YIALOUSA|delta_Thalassemia|not_provided	Gcc/Tcc	A/S	ENST00000292901.3:c.82G>T	ENSP00000292901.3:p.Ala28Ser	0.875	0.13	21.7	Globin	PS01033,PF00042	NA
SLC6A5	11	20676283	20676284	C	T	248.33	1	0.01	96	1908	1.697	60	9.93	pathogenic	pvs1,pm1,pm2	stop_gained	-1	NA	NA	NA	Cag/Tag	Q/*	ENST00000525748.1:c.2263C>T	ENSP00000434364.1:p.Gln755Ter	NA	NA	55	SNF	NA	HYPEREKPLEXIA 3, AUTOSOMAL RECESSIVE
EXT2	11	44129522	44129523	T	G	1545.33	1	0.01	96	1875	0	60	16.1	likely pathogenic	ps1,pm2,pp3	missense_variant	0.001	rs140075817	likely_benign	not_specified|Hereditary_Multiple_Osteochondromatosis	aTg/aGg	M/R	ENST00000343631.3:c.260T>G	ENSP00000342656.3:p.Met87Arg	0.415	0.17	24.7	NA	NA	NA
MYBPC3	11	47355475	47355476	G	C	773.66	2	0.021	96	1739	1.857	60	9.55	likely pathogenic	ps1,pm1,pp3	missense_variant	0.09	rs11570112	benign/likely_benign	Primary_dilated_cardiomyopathy|Hypertrophic_cardiomyopathy|Left_ventricular_noncompaction_cardiomyopathy|Primary_familial_hypertrophic_cardiomyopathy|Familial_hypertrophic_cardiomyopathy_4|not_specified|Cardiovascular_phenotype|Dilated_Cardiomyopathy,_Dominant|not_provided	Cag/Gag	Q/E	ENST00000256993.4:c.2989C>G	ENSP00000256993.4:p.Gln997Glu	0.98	0	26.1	I-set	SM00409,PF07679,PS50835,SM00408	NA
PTPRJ	11	48145375	48145376	A	C	12127.1	15	0.156	96	2232	0	60	14.27	likely pathogenic	ps1,pm1	missense_variant	0.3185	rs1566734	pathogenic	Carcinoma_of_colon	cAa/cCa	Q/P	ENST00000418331.2:c.827A>C	ENSP00000400010.2:p.Gln276Pro	0.001	0.26	9.12	NA	SM00060	NA
SCYL1	11	65305748	65305749	C	T	2763.33	1	0.01	96	2109	1.956	60	9.5	likely pathogenic	pvs1,pm2	stop_gained	1.62174e-05	rs1251783952	NA	NA	Cag/Tag	Q/*	ENST00000533862.1:c.2218C>T	ENSP00000437254.1:p.Gln740Ter	NA	NA	14.01	NA	NA	CHOLESTASIS, LOW GGT, ACUTE LIVER FAILURE, AND NEURODEGENERATION SYNDROME; SPINOCEREBELLAR ATAXIA 21
LRP5	11	68174189	68174190	G	A	12500.9	4	0.042	96	3012	0	60	18.2	likely pathogenic	ps1,pm1,pp3	missense_variant	0.0558919	rs4988321	likely_benign	Osteoporosis_with_pseudoglioma|not_specified|not_provided	Gtg/Atg	V/M	ENST00000294304.7:c.1999G>A	ENSP00000294304.6:p.Val667Met	0.691	0.11	24.4	NA	SM00135	NA
UCP3	11	73717247	73717248	C	T	11128	4	0.042	96	2552	2.446	60	17.66	likely pathogenic	ps1,pm1,pp3	missense_variant	0.1513	rs2229707	conflicting_interpretations_of_pathogenicity	UCP3_POLYMORPHISM_G/A|Obesity,_severe,_and_type_II_diabetes	Gtc/Atc	V/I	ENST00000314032.4:c.304G>A	ENSP00000323740.4:p.Val102Ile	0.035	0.1	18.77	Mito_carr	PF00153,PS50920,PR00784	NA
TYR	11	89017961	89017962	G	A	9886.01	18	0.188	96	1896	1.114	59.07	11.78	likely pathogenic	ps1,pm1,pp3	missense_variant	0.281228	rs1126809	conflicting_interpretations_of_pathogenicity,_association,_other,_risk_factor	Autosomal_recessive_ocular_albinism|Albinism|Abnormality_of_metabolism/homeostasis|Elevated_hepatic_transaminases|Hypoplasia_of_the_fovea|Slow_decrease_in_visual_acuity|Choroidal_neovascularization|Oculocutaneous_albinism|Tyrosinase-negative_oculocutaneous_albinism|Oculocutaneous_albinism_type_1B|Oculocutaneous_albinism_type_1,_temperature_sensitive|Skin/hair/eye_pigmentation,_variation_in,_3|Waa…	cGa/cAa	R/Q	ENST00000263321.5:c.1205G>A	ENSP00000263321.4:p.Arg402Gln	0.994	0.03	29.4	Tyrosinase	PF00264	NA
APOA4	11	116691634	116691635	C	A	8851.99	8	0.083	96	2995	0.526	60	11.48	likely pathogenic	ps1,pm1	missense_variant	0.0829064	rs5110	pathogenic	APOLIPOPROTEIN_A-IV_POLYMORPHISM,_APOA4*1/APOA4*2	caG/caT	Q/H	ENST00000357780.3:c.1140G>T	ENSP00000350425.3:p.Gln380His	0.019	0.08	7.86	NA	PF01442	NA
HMBS	11	118959794	118959795	G	T	571.33	1	0.01	96	1885	1.947	60	7.23	likely pathogenic	ps1,pm1,pm2,pp3	missense_variant	-1	rs118204106	pathogenic	Acute_intermittent_porphyria	Gct/Tct	A/S	ENST00000278715.3:c.163G>T	ENSP00000278715.3:p.Ala55Ser	0.575	0.19	24.9	Porphobil_deam	TIGR00212,PF01379	NA
VWF	12	6143978	6143979	C	T	1955.57	2	0.021	96	1911	2.172	60	14.38	likely pathogenic	ps1,pm1,pp3	missense_variant	0.0072	rs41276738	pathogenic	von_Willebrand_disorder|von_Willebrand_disease_type_1|von_Willebrand_disease_type_2|von_Willebrand_disease_type_2N|not_specified|not_provided	cGg/cAg	R/Q	ENST00000261405.5:c.2561G>A	ENSP00000261405.5:p.Arg854Gln	0.994	0.02	33	VWC	SM00215,SM00214	NA
VWF	12	6145654	6145655	G	A	2356.33	1	0.01	96	2170	0	60	9.9	likely pathogenic	ps1,pm1,pm2,pp3	missense_variant	0.000260341	rs121964894	pathogenic	von_Willebrand_disease_type_2N|not_provided	Cgg/Tgg	R/W	ENST00000261405.5:c.2446C>T	ENSP00000261405.5:p.Arg816Trp	1	0	33	TIL	PF01826	NA
SCNN1A	12	6458350	6458351	A	G	513.33	1	0.01	96	2173	2.329	60	9.51	likely pathogenic	ps1,pm1,pp3	missense_variant	0.0259	rs5742912	conflicting_interpretations_of_pathogenicity	Pseudohypoaldosteronism_type_1_autosomal_recessive|Bronchiectasis_with_or_without_elevated_sweat_chloride_2|not_specified|Cystic_Fibrosis-Like_Syndrome	Tgg/Cgg	W/R	ENST00000228916.2:c.1477T>C	ENSP00000228916.2:p.Trp493Arg	1	0	28	ASC	PR01078,TIGR00859,PF00858	NA
CD4	12	6925407	6925408	C	T	7397.97	4	0.042	96	2338	1.097	60	12.01	likely pathogenic	ps1,pm1	missense_variant	0.2262	rs28919570	pathogenic	Okt4_epitope_deficiency	Cgg/Tgg	R/W	ENST00000011653.4:c.793C>T	ENSP00000011653.4:p.Arg265Trp	0.003	0.05	0.83	NA	PF09191,SM00409	NA
CLEC7A	12	10271087	10271088	A	C	4186.97	4	0.042	96	2225	1.701	59.94	11.47	pathogenic	pvs1,ps1,pm1	stop_gained	0.096487	rs16910526	benign	Familial_chronic_mucocutaneous_candidiasis|Aspergillosis,_susceptibility_to|not_specified	taT/taG	Y/*	ENST00000304084.8:c.714T>G	ENSP00000302569.8:p.Tyr238Ter	NA	NA	36	Lectin_C	PS50041,PF00059,SM00034	CANDIDIASIS, FAMILIAL, 4
YARS2	12	32908237	32908238	C	A	29183.2	13	0.135	96	3847	0	60	11.78	likely pathogenic	ps1,pm1,pp3	missense_variant	0.177	rs11539445	likely_benign	Mitochondrial_myopathy_and_sideroblastic_anemia|Hereditary_Sideroblastic_Anemia_with_Myopathy_and_Lactic_Acidosis|not_provided	gGt/gTt	G/V	ENST00000324868.8:c.572G>T	ENSP00000320658.8:p.Gly191Val	0.151	0.04	24.2	tRNA-synt_1b	TIGR00234,PF00579	NA
PRICKLE1	12	42863266	42863267	C	T	325.33	1	0.01	96	1436	5.525	60	10.49	likely pathogenic	ps1,pm1	missense_variant	0.0954867	rs79087668	conflicting_interpretations_of_pathogenicity	Seizures|Progressive_myoclonus_epilepsy_with_ataxia|not_specified|Rolandic_epilepsy	Gct/Act	A/T	ENST00000345127.3:c.370G>A	ENSP00000345064.3:p.Ala124Thr	0.006	0.31	21.9	NA	PS50023	NA
PFKM	12	48524176	48524177	G	A	1027.44	1	0.01	96	1846	2.718	59.86	10.82	likely pathogenic	ps1,pm1,pm2,pp3	missense_variant	0.000116279	rs121918193	NA	NA	cGa/cAa	R/Q	ENST00000312352.7:c.116G>A	ENSP00000309438.7:p.Arg39Gln	0.985	0	31	PFK	PR00476,PF00365,TIGR02478	NA
KRT83	12	52711549	52711550	G	T	38390.3	1	0.01	96	3029	0	59.98	16.92	likely pathogenic	pvs1,pm1	stop_gained	0.00934621	rs2857667	likely_benign	Beaded_hair|not_provided	tgC/tgA	C/*	ENST00000293670.3:c.666C>A	ENSP00000293670.3:p.Cys222Ter	NA	NA	37	Filament	PF00038	MONILETHRIX
SLC39A5	12	56630198	56630199	C	T	1835.57	2	0.021	96	1926	2.717	60	10.93	likely pathogenic	pvs1,pm1	stop_gained	0.00104651	rs148112570	NA	NA	Cga/Tga	R/*	ENST00000266980.4:c.964C>T	ENSP00000266980.4:p.Arg322Ter	NA	NA	35	Zip	PF02535	MYOPIA 24, AUTOSOMAL DOMINANT
TRPV4	12	110240859	110240860	C	A	2503.6	3	0.031	96	2012	4.14	60	16.26	likely pathogenic	ps1,pm1,pp3	missense_variant	0.0922	rs187864727	conflicting_interpretations_of_pathogenicity	Skeletal_dysplasia|Spondylometaphyseal_dysplasia|Neuromuscular_Diseases|Metatrophic_dysplasia|Charcot-Marie-Tooth_disease,_type_2|Brachyolmia|Scapuloperoneal_spinal_muscular_atrophy|Distal_spinal_muscular_atrophy,_congenital_nonprogressive|Charcot-Marie-Tooth_disease_type_2C|not_specified|not_provided	Gcg/Tcg	A/S	ENST00000261740.2:c.649G>T	ENSP00000261740.2:p.Ala217Ser	0.825	0.13	23.9	NA	TIGR00870,PR01768	NA
ACADS	12	121175678	121175679	C	T	4822.62	3	0.031	96	2766	1.094	60	10.99	likely pathogenic	ps1,pm1,pp3	missense_variant	0.0487	rs1800556	conflicting_interpretations_of_pathogenicity	Deficiency_of_butyryl-CoA_dehydrogenase|not_specified|not_provided	Cgg/Tgg	R/W	ENST00000242592.4:c.511C>T	ENSP00000242592.4:p.Arg171Trp	0.7	0.05	23.2	Acyl-CoA_dh_M	PF02770	NA
ACADS	12	121175696	121175697	T	C	3886.57	2	0.021	96	2845	1.247	60	10.92	likely pathogenic	ps1,pm1,pp3	missense_variant	0.0076	rs57443665	pathogenic/likely_pathogenic	Deficiency_of_butyryl-CoA_dehydrogenase|not_provided	Tgg/Cgg	W/R	ENST00000242592.4:c.529T>C	ENSP00000242592.4:p.Trp177Arg	0.986	0	25.2	Acyl-CoA_dh_M	PF02770	NA
HNF1A	12	121416663	121416664	G	A	3485.33	1	0.01	96	2502	0	60	10.72	likely pathogenic	ps1,pm1,pp3	missense_variant	0.00159402	rs137853247	uncertain_significance	Clear_cell_carcinoma_of_kidney|Chromophobe_renal_cell_carcinoma|Maturity-onset_diabetes_of_the_young,_type_3|not_specified	gGt/gAt	G/D	ENST00000257555.6:c.92G>A	ENSP00000257555.4:p.Gly31Asp	0.801	0.29	22.4	HNF-1_N	PF04814	NA
HNF1A	12	121437382	121437383	A	G	81587.1	96	1	96	2804	0	60	30.3	likely pathogenic	ps1,pm1	missense_variant	1	rs1169305	benign	Maturity-onset_diabetes_of_the_young,_type_3|not_specified	Agc/Ggc	S/G	ENST00000257555.6:c.1720A>G	ENSP00000257555.4:p.Ser574Gly	0	1	12.51	HNF-1A_C	PF04813	NA
HPD	12	122295335	122295336	T	C	145162	90	0.938	96	5171	0	60	29.25	likely pathogenic	ps1,pm1	missense_variant	0.9652	rs1154510	benign	4-Hydroxyphenylpyruvate_dioxygenase_deficiency|4-Alpha-hydroxyphenylpyruvate_hydroxylase_deficiency	Acg/Gcg	T/A	ENST00000289004.4:c.97A>G	ENSP00000289004.4:p.Thr33Ala	0	1	16.33	Glyoxalase	PF00903,TIGR01263	NA
GJB2	13	20763620	20763621	A	G	2388.33	1	0.01	96	2286	8.573	60	10.71	likely pathogenic	ps1,pm1,pp3	missense_variant	0.0209	rs35887622	conflicting_interpretations_of_pathogenicity	Keratitis-Ichthyosis-Deafness_Syndrome|Mutilating_keratoderma|Hystrix-like_ichthyosis_with_deafness|Deafness,_autosomal_recessive_1A|Deafness,_autosomal_dominant_3a|Hearing_loss|Nonsyndromic_hearing_loss_and_deafness|not_specified|Nonsyndromic_Hearing_Loss,_Dominant|Nonsyndromic_Hearing_Loss,_Recessive|not_provided	aTg/aCg	M/T	ENST00000382844.1:c.101T>C	ENSP00000372295.1:p.Met34Thr	0.065	0.05	18.41	Connexin	PF00029,PR00206	NA
MIPEP	13	24380133	24380134	C	T	1070.6	2	0.021	96	1721	0	60	9.39	likely pathogenic	ps1,pm1,pp3	missense_variant	0.0175363	rs114638163	NA	NA	Gaa/Aaa	E/K	ENST00000382172.3:c.1804G>A	ENSP00000371607.3:p.Glu602Lys	0.1	0.13	24	Peptidase_M3	PF01432	NA
RNASEH2B	13	51519581	51519582	G	A	396.33	1	0.01	96	1766	0	60	8.43	likely pathogenic	ps1,pm1,pp3	missense_variant	0.00290698	rs75184679	pathogenic/likely_pathogenic	Aicardi_Goutieres_syndrome|Aicardi_Goutieres_syndrome_2|not_provided	Gca/Aca	A/T	ENST00000336617.3:c.529G>A	ENSP00000337623.2:p.Ala177Thr	0.924	0.04	24	NA	PF09468	NA
SLITRK1	13	84454379	84454380	G	C	1199.33	1	0.01	96	1884	0.707	60	10.71	likely pathogenic	pm1,pm2,pm5,pp3	missense_variant	5.43656e-05	rs1270893720	NA	NA	Ctt/Gtt	L/V	ENST00000377084.2:c.1264C>G	ENSP00000366288.2:p.Leu422Val	0.986	0	26.8	NA	SM00369,PF00560	NA
FUT8	14	66083028	66083029	T	G	765.33	1	0.01	96	1727	0.857	60	9.57	likely pathogenic	pvs1,pm2	stop_gained	-1	NA	NA	NA	tTa/tGa	L/*	ENST00000360689.5:c.419T>G	ENSP00000353910.5:p.Leu140Ter	NA	NA	39	NA	NA	CONGENITAL DISORDER OF GLYCOSYLATION WITH DEFECTIVE FUCOSYLATION 1
SERPINA1	14	94844947	94844948	C	T	1250.57	2	0.021	96	2182	0	60	8.57	likely pathogenic	ps1,pm1,pp3	missense_variant	0.0184094	rs28929474	pathogenic	PI_Z|PI_Z(AUGSBURG)|PI_Z(TUN)|Inborn_genetic_diseases|Alpha-1-antitrypsin_deficiency|FRAXE|not_provided	Gag/Aag	E/K	ENST00000355814.4:c.1096G>A	ENSP00000348068.4:p.Glu366Lys	1	0.07	20.2	Serpin	PF00079,SM00093	NA
SERPINA1	14	94847262	94847263	T	A	5987.53	6	0.063	96	2070	1.104	60	11.58	likely pathogenic	ps1,pm1,pp3	missense_variant	0.0576	rs17580	pathogenic,_other	PI_S|Alpha-1-antitrypsin_deficiency|not_provided	gAa/gTa	E/V	ENST00000355814.4:c.863A>T	ENSP00000348068.4:p.Glu288Val	0.996	0	23.7	Serpin	PF00079,SM00093	NA
FAH	15	80472526	80472527	C	T	1435.33	1	0.01	96	2172	1.903	60	8.25	likely pathogenic	ps1,pm1,pp3	missense_variant	0.0229433	rs11555096	other	Tyrosinemia_type_I|Fumarylacetoacetase_pseudodeficiency|not_provided	Cgg/Tgg	R/W	ENST00000261755.5:c.1021C>T	ENSP00000261755.5:p.Arg341Trp	0.964	0	24.3	FAA_hydrolase	TIGR01266,PF01557	NA
ALPK3	15	85401261	85401262	G	T	2163.33	1	0.01	96	6193	3.418	60	11.89	likely pathogenic	pvs1,pm2	stop_gained	3.99329e-05	rs762559979	NA	NA	Gag/Tag	E/*	ENST00000258888.5:c.3898G>T	ENSP00000258888.5:p.Glu1300Ter	NA	NA	35	NA	NA	CARDIOMYOPATHY, FAMILIAL HYPERTROPHIC, 27
NTHL1	16	2096239	2096240	G	A	1466.33	1	0.01	96	1789	0.644	60	11.03	pathogenic	pvs1,ps1	stop_gained	0.00230443	rs150766139	conflicting_interpretations_of_pathogenicity	Familial_adenomatous_polyposis_3|not_provided	Cag/Tag	Q/*	ENST00000219066.1:c.268C>T	ENSP00000219066.1:p.Gln90Ter	NA	NA	35	NA	NA	FAMILIAL ADENOMATOUS POLYPOSIS 3
MEFV	16	3293407	3293408	T	C	2078.33	1	0.01	96	2509	0.499	60	9.49	likely pathogenic	ps1,pm1	missense_variant	0.0014	rs61752717	pathogenic/likely_pathogenic	Cryptorchidism|Abnormality_of_the_anterior_fontanelle|Microcephaly|Macrocephalus|Synophrys|Autistic_behavior|Stereotypy|Impaired_use_of_nonverbal_behaviors|Brachydactyly|Seizures|Global_developmental_delay|Generalized_hypotonia|Deep_plantar_creases|Abnormal_facial_shape|Abnormality_of_the_cerebral_white_matter|Central_hypotonia|Profound_global_developmental_delay|Familial_Mediterranean_fever|not_…	Atg/Gtg	M/V	ENST00000219596.1:c.2080A>G	ENSP00000219596.1:p.Met694Val	0.281	0.15	11.39	SPRY	PS50188,PF00622,SM00449	NA
ABCC6	16	16251531	16251532	C	T	4957.62	3	0.031	96	3100	1.102	60	9.98	likely pathogenic	ps1,pm1,pp3	missense_variant	0.1188	rs58694313	benign	Pseudoxanthoma_elasticum|not_specified	Gca/Aca	A/T	ENST00000205557.7:c.3871G>A	ENSP00000205557.7:p.Ala1291Thr	0.009	0.01	18.49	NA	PF00005,PS50893,TIGR00957,SM00382	NA
ABCC6	16	16263662	16263663	G	T	3005.57	2	0.021	96	2009	1.871	60	9.66	likely pathogenic	ps1,pm1,pm5	missense_variant	0.0260141	rs61340537	likely_benign	Pseudoxanthoma_elasticum|not_specified	Ctc/Atc	L/I	ENST00000205557.7:c.2836C>A	ENSP00000205557.7:p.Leu946Ile	0.054	0.42	0.81	NA	TIGR00957	NA
ABCC6	16	16284116	16284117	C	T	1357.33	1	0.01	96	1882	0.745	60	13.31	likely pathogenic	ps1,pm1	missense_variant	0.00321018	rs59157279	pathogenic	Pseudoxanthoma_elasticum	Gtc/Atc	V/I	ENST00000205557.7:c.1540G>A	ENSP00000205557.7:p.Val514Ile	0.09	0.15	13.81	ABC_membrane	PS50929,TIGR00957,PF00664	NA
SCNN1G	16	23200921	23200922	G	A	3831.62	3	0.031	96	2551	0.364	60	9.72	likely pathogenic	ps1,pm1	missense_variant	0.0461	rs5736	conflicting_interpretations_of_pathogenicity	Pseudoprimary_hyperaldosteronism|Pseudohypoaldosteronism_type_1_autosomal_recessive|Bronchiectasis_with_or_without_elevated_sweat_chloride_3|not_specified|not_provided	Ggc/Agc	G/S	ENST00000300061.2:c.547G>A	ENSP00000300061.2:p.Gly183Ser	0.001	1	1.35	ASC	PF00858,TIGR00859	NA
SCNN1G	16	23200963	23200964	G	A	1212.33	1	0.01	96	1987	1.371	60	8.91	likely pathogenic	ps1,pm1	missense_variant	0.0109	rs5738	conflicting_interpretations_of_pathogenicity	Pseudoprimary_hyperaldosteronism|Pseudohypoaldosteronism_type_1_autosomal_recessive|Bronchiectasis_with_or_without_elevated_sweat_chloride_3|not_specified|not_provided	Gag/Aag	E/K	ENST00000300061.2:c.589G>A	ENSP00000300061.2:p.Glu197Lys	0.003	0.5	14.83	ASC	PF00858,TIGR00859	NA
IL4R	16	27356203	27356204	A	G	81369.4	47	0.49	96	5295	0	60	17.27	likely pathogenic	ps1,pm1	missense_variant	0.5159	rs1805010	pathogenic,_protective	Acquired_immunodeficiency_syndrome,_slow_progression_to|Atopy,_resistance_to	Atc/Gtc	I/V	ENST00000170630.2:c.223A>G	ENSP00000170630.2:p.Ile75Val	0	1	1.31	NA	PF09238	NA
BBS2	16	56548501	56548502	C	T	110464	96	1	96	4094	0	60	28.19	likely pathogenic	ps1,pm1	missense_variant	1	rs4784677	benign	not_specified|not_provided	aGc/aAc	S/N	ENST00000245157.5:c.209G>A	ENSP00000245157.5:p.Ser70Asn	0	1	17.81	NA	PF14781	NA
TK2	16	66562958	66562959	G	A	1116.33	1	0.01	96	1781	2.671	60	11.75	likely pathogenic	ps1,pm1,pm2,pp3	missense_variant	0.000121359	rs281865493	pathogenic	Mitochondrial_DNA_depletion_syndrome_2	Cgg/Tgg	R/W	ENST00000299697.7:c.514C>T	ENSP00000299697.7:p.Arg172Trp	0.991	0	32	dNK	PF01712	NA
CDH1	16	68856041	68856042	G	A	2222.57	2	0.021	96	1885	1.863	60	12.35	likely pathogenic	ps1,pm1,pp3	missense_variant	0.0514	rs33935154	conflicting_interpretations_of_pathogenicity	Endometrial_carcinoma|Hereditary_cancer-predisposing_syndrome|Hereditary_diffuse_gastric_cancer|not_specified|not_provided	Gca/Aca	A/T	ENST00000261769.5:c.1849G>A	ENSP00000261769.4:p.Ala617Thr	0.053	0.08	15.13	Cadherin	PS50268,PF00028	NA
NQO1	16	69745145	69745146	G	A	8774.91	20	0.208	96	1677	0.543	60	14.34	likely pathogenic	ps1,pm1,pp3	missense_variant	0.455297	rs1800566	drug_response	Lung_cancer|Benzene_toxicity,_susceptibility_to|Leukemia,_post-chemotherapy,_susceptibility_to|Breast_cancer,_post-chemotherapy_poor_survival_in|Alkylating_Agents,_anthracyclines_and_related_substances,_fluorouracil,_and_Platinum_compounds_response_-_Efficacy	Cct/Tct	P/S	ENST00000320623.5:c.559C>T	ENSP00000319788.5:p.Pro187Ser	0.24	0	24.8	Flavodoxin_2,Flavodoxin_2	PF02525	NA
WWOX	16	78458915	78458916	C	G	1972.57	2	0.021	96	2015	0	60	11.14	likely pathogenic	ps1,pm1,pp3	missense_variant	0.1002	rs75559202	benign	Spinocerebellar_ataxia,_autosomal_recessive_12|Epileptic_encephalopathy,_early_infantile,_1|not_specified|Rolandic_epilepsy	Cct/Gct	P/A	ENST00000408984.3:c.754C>G	ENSP00000386161.3:p.Pro252Ala	0.79	0.02	25.7	adh_short	PF00106	NA
GALNS	16	88907410	88907411	C	T	1386.33	1	0.01	96	2072	3.05	60	10.35	likely pathogenic	pm1,pm2,pm5	missense_variant	0.000925241	rs140018158	NA	NA	Gtc/Atc	V/I	ENST00000268695.5:c.412G>A	ENSP00000268695.5:p.Val138Ile	0.127	0.6	14.03	Sulfatase	PF00884	NA
MC1R	16	89986117	89986118	C	T	10377.6	3	0.031	96	4384	1.103	60	10.9	likely pathogenic	ps1,pm1,pp3	missense_variant	0.0761628	rs1805007	conflicting_interpretations_of_pathogenicity,_affects,_association,_risk_factor	OCULOCUTANEOUS_ALBINISM,_TYPE_II,_MODIFIER_OF|Cutaneous_malignant_melanoma_5|Increased_analgesia_from_kappa-opioid_receptor_agonist,_female-specific|Malignant_Melanoma_Susceptibility|Skin/hair/eye_pigmentation_2,_red_hair/fair_skin|not_specified|not_provided	Cgc/Tgc	R/C	ENST00000555147.1:c.451C>T	ENSP00000451605.1:p.Arg151Cys	0.996	0.02	31	7tm_1	PF00001,PR00534,PS50262	NA
MC1R	16	89986144	89986145	C	T	3223.33	1	0.01	96	3960	0.815	60	9.26	likely pathogenic	ps1,pm1,pp3	missense_variant	0.0807363	rs1805008	conflicting_interpretations_of_pathogenicity,_affects,_association,_risk_factor	OCULOCUTANEOUS_ALBINISM,_TYPE_II,_MODIFIER_OF|Increased_analgesia_from_kappa-opioid_receptor_agonist,_female-specific|Malignant_Melanoma_Susceptibility|Skin/hair/eye_pigmentation_2,_red_hair/fair_skin|not_specified|not_provided	Cgg/Tgg	R/W	ENST00000555147.1:c.478C>T	ENSP00000451605.1:p.Arg160Trp	0.44	0	22	7tm_1	PR00237,PF00001,PS50262	NA
SHPK	17	3527481	3527482	G	A	937.33	1	0.01	96	1757	0	60	10.65	likely pathogenic	pvs1,pm1	stop_gained	0.002	rs144071313	affects	Sedoheptulokinase_deficiency	Cga/Tga	R/*	ENST00000225519.3:c.355C>T	ENSP00000225519.3:p.Arg119Ter	NA	NA	26.6	NA	PF00370	SEDOHEPTULOKINASE DEFICIENCY
DNAH9	17	11684491	11684492	G	A	940.33	1	0.01	96	1744	1.975	60	13.06	pathogenic	pvs1,pm1,pm2	stop_gained	-1	rs1301902682	NA	NA	tGg/tAg	W/*	ENST00000262442.4:c.7718G>A	ENSP00000262442.3:p.Trp2573Ter	NA	NA	57	NA	SM00382,PF12775	CILIARY DYSKINESIA, PRIMARY, 40, WITH SITUS INVERSUS
ELAC2	17	12899902	12899903	C	T	1675.57	2	0.021	96	2771	3.527	60	9.74	likely pathogenic	ps1,pm1,pp3	missense_variant	0.0501	rs5030739	benign	Prostate_cancer,_hereditary,_2|Combined_oxidative_phosphorylation_deficiency_17|not_specified|not_provided	Gct/Act	A/T	ENST00000338034.4:c.1621G>A	ENSP00000337445.4:p.Ala541Thr	0.254	0.14	19.68	Lactamase_B	PF12706	NA
TNFRSF13B	17	16852187	16852188	A	G	2874.57	2	0.021	96	2253	0.914	60	10.34	likely pathogenic	ps1,pm1,pp3	missense_variant	0.0058	rs34557412	conflicting_interpretations_of_pathogenicity,_risk_factor	Cleft_palate|Micrognathia|Patent_ductus_arteriosus|Talipes_equinovarus|Preaxial_foot_polydactyly|Skeletal_dysplasia|Respiratory_failure|Hemivertebrae|Short_femur|Vertebral_segmentation_defect|Pseudoarthrosis|Chronic_lung_disease|Interstitial_pulmonary_abnormality|Coat_hanger_sign_of_ribs|Vertebral_hypoplasia|Absent_epiphyses|Immunoglobulin_A_deficiency_2|Common_variable_immunodeficiency_2|not_spe…	Tgt/Cgt	C/R	ENST00000261652.2:c.310T>C	ENSP00000261652.2:p.Cys104Arg	0.999	0	26.1	NA	PF09305	NA
KLHL10	17	39998527	39998528	A	C	1623.57	2	0.021	96	2060	0.573	60	9.61	likely pathogenic	ps1,pm1	missense_variant	0.0174	rs116420871	pathogenic	Spermatogenic_failure_11	cAa/cCa	Q/P	ENST00000293303.4:c.647A>C	ENSP00000293303.4:p.Gln216Pro	0.003	0.3	17.44	BACK	PF07707,SM00875	NA
BRCA1	17	41215926	41215927	C	G	391.33	1	0.01	96	1665	0	60	7.38	pathogenic	ps1,pm1,pm2,pm5,pp3	missense_variant	0.001	rs80356860	benign	Hereditary_breast_and_ovarian_cancer_syndrome|Hereditary_cancer-predisposing_syndrome|Breast-ovarian_cancer,_familial_1|not_specified|not_provided	gGa/gCa	G/A	ENST00000309486.4:c.4229G>C	ENSP00000310938.4:p.Gly1410Ala	0.353	0	26.5	BRCT	PF00533,PR00493,SM00292,PS50172	NA
SLC4A1	17	42328621	42328622	G	A	7403.62	3	0.031	96	2497	0.53	60	11.3	likely pathogenic	ps1,pm1,pp3	missense_variant	0.0519	rs2285644	conflicting_interpretations_of_pathogenicity	DIEGO_BLOOD_GROUP_ANTIGEN|Hemolytic_anemia|not_specified	cCg/cTg	P/L	ENST00000262418.6:c.2561C>T	ENSP00000262418.6:p.Pro854Leu	0.11	0.04	16.05	NA	TIGR00834	NA
CCDC40	17	78055457	78055458	G	T	2134.33	1	0.01	96	1939	2.096	60	13.77	likely pathogenic	pvs1,pm2	stop_gained	-1	NA	NA	NA	Gag/Tag	E/*	ENST00000374877.3:c.1675G>T	ENSP00000364011.3:p.Glu559Ter	NA	NA	37	NA	NA	CILIARY DYSKINESIA, PRIMARY, 15
GAA	17	78087041	78087042	G	A	14227	8	0.083	96	3124	0.518	60	12.24	likely pathogenic	ps1,pm1	missense_variant	0.310305	rs1800309	conflicting_interpretations_of_pathogenicity,_other	Acid_alpha-glucosidase,_allele_4|Glycogen_storage_disease,_type_II|not_specified|not_provided	Gag/Aag	E/K	ENST00000302262.3:c.2065G>A	ENSP00000305692.3:p.Glu689Lys	0.072	0.32	17.87	Glyco_hydro_31	PF01055	NA
GAA	17	78092118	78092119	C	T	1228.33	1	0.01	96	2179	0.685	60	10.24	likely pathogenic	pvs1,pm2	stop_gained	4.88806e-05	rs780321415	pathogenic/likely_pathogenic	Glycogen_storage_disease,_type_II|not_provided	Cga/Tga	R/*	ENST00000302262.3:c.2608C>T	ENSP00000305692.3:p.Arg870Ter	NA	NA	36	NA	NA	GLYCOGEN STORAGE DISEASE II
GCGR	17	79767715	79767716	G	A	1956.33	1	0.01	96	2048	1.233	60	12.15	likely pathogenic	ps1,pm1	missense_variant	0.0149	rs1801483	pathogenic	Diabetes_mellitus_type_2	Ggt/Agt	G/S	ENST00000400723.3:c.118G>A	ENSP00000383558.3:p.Gly40Ser	0.001	0.82	9.72	NA	PR01353	NA
DSG2	18	29102115	29102116	A	G	1359.33	1	0.01	96	1794	3.448	60	12.14	likely pathogenic	ps1,pm1,pm2,pp3	missense_variant	0.000129149	rs786204291	conflicting_interpretations_of_pathogenicity	Hypertrophic_cardiomyopathy|Arrhythmogenic_right_ventricular_cardiomyopathy,_type_10	tAt/tGt	Y/C	ENST00000261590.8:c.593A>G	ENSP00000261590.8:p.Tyr198Cys	0.977	0	24.1	Cadherin	PS50268,PF00028,SM00112	NA
MC4R	18	58039075	58039076	T	C	1248.33	1	0.01	96	1920	1.654	60	13.14	likely pathogenic	ps1,pm1,pp3	missense_variant	0.003	rs121913560	pathogenic	Obesity	Ata/Gta	I/V	ENST00000299766.3:c.508A>G	ENSP00000299766.3:p.Ile170Val	0.639	0.06	22.6	7tm_1	PF00001,PS50262	NA
ABCA7	19	1056377	1056378	C	T	2613.33	1	0.01	96	4918	0.972	60	10.58	pathogenic	pvs1,pm1,pm2	stop_gained	0.00017328	rs753664323	NA	NA	Cga/Tga	R/*	ENST00000263094.6:c.4465C>T	ENSP00000263094.6:p.Arg1489Ter	NA	NA	42	NA	PF12698	ALZHEIMER DISEASE 9, SUSCEPTIBILITY TO
RYR1	19	39034444	39034445	C	T	1299.33	1	0.01	96	1918	1.325	60	9.02	likely pathogenic	ps1,pm1,pp3	missense_variant	0.0219	rs148772854	conflicting_interpretations_of_pathogenicity	Minicore_myopathy|Malignant_hyperthermia_susceptibility|Myopathy,_Central_Core|Multiminicore_Disease|Neuromuscular_disease,_congenital,_with_uniform_type_1_fiber|not_specified|RYR1-Related_Disorders|not_provided	Cac/Tac	H/Y	ENST00000355481.4:c.11926C>T	ENSP00000347667.3:p.His3976Tyr	0.986	0	28.8	RIH_assoc	PF08454	NA
TIMM50	19	39971519	39971520	C	G	1472.33	1	0.01	96	2357	4.193	60	11.24	likely pathogenic	ps1,pm1,pp3	missense_variant	0.0710021	rs35135520	NA	NA	tCg/tGg	S/W	ENST00000314349.4:c.335C>G	ENSP00000318115.3:p.Ser112Trp	0.686	0	23.3	NA	PS50969	NA
APOE	19	45411941	45411942	T	C	40743.1	15	0.156	96	3950	0.543	60	15.9	likely pathogenic	ps1,pm1	missense_variant	0.273237	rs429358	other	Alzheimer_disease_2|not_provided	Tgc/Cgc	C/R	ENST00000252486.4:c.388T>C	ENSP00000252486.3:p.Cys130Arg	0.001	1	12.64	Apolipoprotein	PF01442	NA
APOE	19	45412040	45412041	C	T	7457.33	5	0.052	96	2409	0	60	11.3	likely pathogenic	ps1,pm1,pp3	missense_variant	0.0608553	rs769455	pathogenic	Familial_type_3_hyperlipoproteinemia	Cgt/Tgt	R/C	ENST00000252486.4:c.487C>T	ENSP00000252486.3:p.Arg163Cys	0.993	0	28.8	Apolipoprotein	PF01442	NA
APOE	19	45412079	45412080	C	T	5864.53	6	0.063	96	2435	5.006	60	10.44	likely pathogenic	ps1,pm1,pp3	missense_variant	0.184783	rs7412	drug_response	Familial_type_3_hyperlipoproteinemia|atorvastatin_response_-_Efficacy|not_provided	Cgc/Tgc	R/C	ENST00000252486.4:c.526C>T	ENSP00000252486.3:p.Arg176Cys	1	0	25.1	Apolipoprotein	PF01442	NA
FUT2	19	49206674	49206675	G	A	189642	34	0.354	96	14729	0	59.97	15.83	likely pathogenic	pvs1,pm1	stop_gained	0.502833	rs601338	benign,_association	SECRETOR/NONSECRETOR_POLYMORPHISM|Vitamin_b12_plasma_level_quantitative_trait_locus_1	tGg/tAg	W/*	ENST00000391876.4:c.461G>A	ENSP00000375748.4:p.Trp154Ter	NA	NA	52	Glyco_transf_11	PF01531	SECRETOR/NONSECRETOR POLYMORPHISM
FUT2	19	49206904	49206905	C	T	2652.33	1	0.01	96	7050	6.155	60	11.14	likely pathogenic	pvs1,pm1	stop_gained	0.00817068	rs144566043	NA	NA	Cga/Tga	R/*	ENST00000391876.4:c.691C>T	ENSP00000375748.4:p.Arg231Ter	NA	NA	43	Glyco_transf_11	PF01531	SECRETOR/NONSECRETOR POLYMORPHISM
MED25	19	50334047	50334048	C	T	1891.33	1	0.01	96	2032	5.53	60	9.9	likely pathogenic	ps1,pm1,pp3	missense_variant	0.00673782	rs145770066	conflicting_interpretations_of_pathogenicity	Charcot-Marie-Tooth_disease|Charcot-Marie-Tooth_disease,_type_2|Charcot-Marie-Tooth_disease_type_2B2|not_provided	gCc/gTc	A/V	ENST00000312865.6:c.1004C>T	ENSP00000326767.5:p.Ala335Val	0.013	0.24	22.5	NA	PF11235	NA
PRNP	20	4680251	4680252	A	G	73742	40	0.417	96	5072	0.547	60	17.31	likely pathogenic	ps1,pm1,pp3	missense_variant	0.414835	rs1799990	benign	Alzheimer_disease,_early-onset,_susceptibility_to|Aphasia,_primary_progressive,_susceptibility_to|Prion_disease,_susceptibility_to|Genetic_prion_diseases|not_specified	Atg/Gtg	M/V	ENST00000379440.4:c.385A>G	ENSP00000368752.4:p.Met129Val	0.028	0.1	16.33	NA	PR00341,SM00157	NA
PROKR2	20	5283323	5283324	A	C	1809.33	1	0.01	96	4557	0.621	60	12.39	likely pathogenic	ps1,pm1,pp3	missense_variant	0.004	rs74315416	conflicting_interpretations_of_pathogenicity	Hypogonadism_with_anosmia|Kallmann_syndrome_3|not_specified|not_provided	cTg/cGg	L/R	ENST00000217270.3:c.518T>G	ENSP00000217270.3:p.Leu173Arg	0.951	0	26.3	7tm_1	PR00237,PF00001,PS50262	NA
PROKR2	20	5294763	5294764	G	C	2366.33	1	0.01	96	2097	2.587	60	12.72	likely pathogenic	ps1,pm1,pp3	missense_variant	0.0076	rs141090506	conflicting_interpretations_of_pathogenicity	Hypogonadism_with_anosmia|not_provided	Cgc/Ggc	R/G	ENST00000217270.3:c.253C>G	ENSP00000217270.3:p.Arg85Gly	1	0	26	7tm_1	PS50262,PF00001,PR01012	NA
DNMT3B	20	31383248	31383249	C	T	1268.33	1	0.01	96	1901	0	60	9.4	likely pathogenic	pvs1,pm2	stop_gained	-1	rs1006325628	NA	NA	Cag/Tag	Q/*	ENST00000375623.4:c.829C>T	ENSP00000364774.4:p.Gln277Ter	NA	NA	16.75	NA	NA	IMMUNODEFICIENCY-CENTROMERIC INSTABILITY-FACIAL ANOMALIES SYNDROME 1
PRODH	22	18901004	18901005	C	T	155752	88	0.917	96	6254	0	60	25.7	likely pathogenic	ps1,pm1	missense_variant	0.964634	rs450046	benign	Proline_dehydrogenase_deficiency|Schizophrenia_4|not_provided	cGg/cAg	R/Q	ENST00000334029.2:c.1238G>A	ENSP00000334726.2:p.Arg413Gln	0	0.39	22.5	Pro_dh	PF01619	NA
OTC	X	38268220	38268221	A	G	3313.55	2	0.021	96	1875	0	60	28.08	likely pathogenic	ps1,pm1,pp3	missense_variant	0.0489001	rs1800328	conflicting_interpretations_of_pathogenicity	Ornithine_carbamoyltransferase_deficiency|History_of_neurodevelopmental_disorder|not_specified	cAa/cGa	Q/R	ENST00000039007.4:c.809A>G	ENSP00000039007.4:p.Gln270Arg	0.826	0.01	26.3	OTCace	TIGR00658,PR00102,PF00185	NA
AR	X	66766162	66766163	C	T	1039.55	2	0.021	96	1977	0	60	27.36	likely pathogenic	ps1,pm1,pp3	missense_variant	0.0318114	rs201934623	conflicting_interpretations_of_pathogenicity	Partial_androgen_insensitivity_syndrome|Hypospadias_1,_X-linked|not_specified	Ccg/Tcg	P/S	ENST00000374690.3:c.1174C>T	ENSP00000363822.3:p.Pro392Ser	0.047	0.13	20.5	Androgen_recep	PF02166,PR00521	NA
SERPINA7	X	105278361	105278362	C	A	8262.95	8	0.083	96	2088	1.134	60	14.17	likely pathogenic	ps1,pm1,pp3	missense_variant	0.298619	rs1804495	pathogenic	Thyroxine-binding_globulin,_variant_P	ttG/ttT	L/F	ENST00000327674.4:c.909G>T	ENSP00000329374.4:p.Leu303Phe	0.681	0	22.9	Serpin	PF00079,SM00093	NA
SERPINA7	X	105280479	105280480	C	T	2236.6	3	0.031	96	1837	0.63	60	15.01	likely pathogenic	ps1,pm1	missense_variant	0.108897	rs1050086	pathogenic	Thyroxine-binding_globulin,_slow	Gac/Aac	D/N	ENST00000327674.4:c.571G>A	ENSP00000329374.4:p.Asp191Asn	0.049	0.28	13.03	Serpin	PF00079,SM00093	NA
GLUD2	X	120183030	120183031	T	G	1171.55	2	0.021	96	1824	0	60	23.43	likely pathogenic	ps1,pm1	missense_variant	0.0542373	rs9697983	pathogenic	Parkinson_disease,_late-onset	Tcg/Gcg	S/A	ENST00000328078.1:c.1492T>G	ENSP00000327589.1:p.Ser498Ala	0	0.95	8.95	NA	SM00839	NA
IDS	X	148571967	148571968	T	C	365.34	1	0.01	96	1300	0	60	11.07	likely pathogenic	ps1,pm1	missense_variant	0.00286832	rs113993953	NA	NA	aAa/aGa	K/R	ENST00000340855.6:c.884A>G	ENSP00000339801.6:p.Lys295Arg	0.02	0.67	19.82	Sulfatase	PF00884	NA
IDS	X	148579705	148579706	G	A	1407.55	2	0.021	96	1730	0	60	25.59	likely pathogenic	ps1,pm1,pp3	missense_variant	0.0501586	rs61736892	conflicting_interpretations_of_pathogenicity	Mucopolysaccharidosis,_MPS-II|History_of_neurodevelopmental_disorder|not_specified|not_provided	aCg/aTg	T/M	ENST00000340855.6:c.641C>T	ENSP00000339801.6:p.Thr214Met	0.86	0.16	16.66	Sulfatase	PF00884	NA
MECP2	X	153296090	153296091	C	T	1535.55	2	0.021	96	2333	0	59.89	24.77	likely pathogenic	ps1,pm5	missense_variant	0.00394363	rs56268439	conflicting_interpretations_of_pathogenicity	Rett_syndrome|Severe_neonatal-onset_encephalopathy_with_microcephaly|History_of_neurodevelopmental_disorder|not_specified|not_provided	Gag/Aag	E/K	ENST00000303391.6:c.1189G>A	ENSP00000301948.6:p.Glu397Lys	0	0.77	17.15	NA	NA	NA
MECP2	X	153296689	153296690	G	A	18076.9	4	0.042	96	3186	0	59.99	13.66	likely pathogenic	pvs1,pm1	stop_gained	0.00220126	rs61749714	benign/likely_benign	Rett_syndrome|Mental_retardation,_X-linked,_syndromic_13|Severe_neonatal-onset_encephalopathy_with_microcephaly|History_of_neurodevelopmental_disorder|not_specified|not_provided	Cga/Tga	R/*	ENST00000407218.1:c.481C>T	ENSP00000384865.1:p.Arg161Ter	NA	NA	15.24	NA	SM00391,PS50982	AUTISM, SUSCEPTIBILITY TO, X-LINKED 3; MENTAL RETARDATION, X-LINKED, SYNDROMIC 13; RETT SYNDROME; RETT SYNDROME, ATYPICAL
G6PD	X	153761160	153761161	C	G	3197.33	1	0.01	96	2184	0.402	60	9.87	likely pathogenic	ps1,pm1,pp3	missense_variant	0.00402766	rs34193178	pathogenic	Anemia,_nonspherocytic_hemolytic,_due_to_G6PD_deficiency	Gat/Cat	D/H	ENST00000369620.2:c.1186G>C	ENSP00000358633.2:p.Asp396His	0.89	0.02	22.9	G6PD_C	TIGR00871,PF02781,PR00079	NA
G6PD	X	153763492	153763493	T	C	3575.97	4	0.042	96	1752	5.764	60	13	likely pathogenic	ps1,pm1	missense_variant	0.318639	rs1050829	conflicting_interpretations_of_pathogenicity,_other	G6PD_A+|Glucose_6_phosphate_dehydrogenase_deficiency|Susceptibility_to_malaria|Anemia,_nonspherocytic_hemolytic,_due_to_G6PD_deficiency|not_specified|not_provided	Aat/Gat	N/D	ENST00000369620.2:c.376A>G	ENSP00000358633.2:p.Asn126Asp	0.001	0.52	8.19	G6PD_N	PF00479,TIGR00871	NA
G6PD	X	153764217	153764218	C	T	6586.62	3	0.031	96	2238	0.523	60	11.6	likely pathogenic	ps1,pm1,pp3	missense_variant	0.11708	rs1050828	drug_response	G6PD_ASAHI|Glucose_6_phosphate_dehydrogenase_deficiency|Anemia,_nonspherocytic_hemolytic,_due_to_G6PD_deficiency|not_specified|chlorproguanil_and_dapsone_response_-_Toxicity/ADR|not_provided	Gtg/Atg	V/M	ENST00000369620.2:c.202G>A	ENSP00000358633.2:p.Val68Met	0.202	0.01	24.3	G6PD_N	PF00479,TIGR00871	NA
	* Red text are variants with allele frequencies >0.05 in public domain databases, indicating that they may be too frequent to be true pathogenic variants for rare diseases. They are included here to bring this to the attention of uses of the data.
	** Although ClinVar reports this variant as benign, this consequence is LoF and is a known impact in this gene that causes “ATRIAL FIBRILLATION, FAMILIAL, 6” (https://omim.org/entry/612201 and https://www.ncbi.nlm.nih.gov/pmc/articles/PMC2518320/ - mentions this SNV rs5065).

## Sheet: key
header	description
HGNC_GENE	HGNC gene symbol
CHROM	Chromosome
START	bp position start (hg19)
END	bp position end (hg19)
REF	reference allele
ALT	alternative allele
QUAL	The Phred-scaled probability that a REF/ALT polymorphism exists at this site given sequencing data
AC	Allele count in genotypes, for each ALT allele, in the same order as listed
AF	Allele Frequency, for each ALT allele, in the same order as listed
AN	Total number of alleles in called genotypes
DP	Approximate read depth; some reads may have been filtered
FS	Phred-scaled p-value using Fisher's exact test to detect strand bias
MQ	RMS Mapping Quality
QD	Variant Confidence/Quality by Depth
ACMG	ACMG classification and evidence. Format: classification|pvs1|ps1|pm1|pm2|pm4|pm5|pp2|pp3
ACMG_CRITERIA	ACMG criteria contributing to the classification
IMPACT	Effect of variant
AAF_ALL	exac 1kg gnomad
RS_IDS	rsIDs for this variant
CLINVAR_SIG	Clinvar reported significance
CLINVAR_DISEASE	Clinvar reported disease
CODON	codon change
AMINO_ACID	amino acid change
HGVS_CODING	HGVS notation for CDS of provided Ensembl transcript ID
HGVS_PROTEIN	HGVS notation for protein sequence of provided Ensembl protein ID
POLYPHEN	PolyPhen consequence
SIFT	SIFT consequence
CADD_SCORE	CADD Score
PFAM_DOMAINS	Pfam domains identified from GEMINI
ENSEMBL_DOMAINS	Domains overlapping variant identified by Ensembl
ALL_DISEASES_LoF	Diseases caused by LoF variant in this gene
