# Supplementary material for: Reference exome data for a Northern Brazilian population
Source: Sci Data. 2020 Oct 21;7:360. doi: 10.1038/s41597-020-00703-y (PMC7578642; doi:10.1038/s41597-020-00703-y)
Supplement: Supplementary file 3 — Supplementary Table 3 [file 41597_2020_703_MOESM3_ESM.xlsx]

## Sheet: microGenes_plusZika
Supplementary Table 3 List of genes previously shown to be associated with microcephaly which were interrogated in our dataset for possible deleterious variants. Please note the key on the following sheet which provides details of how this list was arrived at.
microGene	clinvar_variantCount	omim_variantCount	ot_pmicro_score	ot_cmicro_score	ot_micro_score	phenolizer_score	zikaVariantCount	zika_num_het	zika_num_hom_alt	pathogenic	likely_pathogenic
AAAS	13					0.02235
AAR2	1				7e-08		2	2	0
ABCD1	1
ABL1	1						2	2	0
ACSF3	26						1	1	0
ACTA2	1
ACTB	2				7e-08	0.278	1	1	0
ACTG1	1					0.2795
ADARB1	5						1	1	0
ADNP	2						1	1	0
ADSL	1		0.0284		0.0284	0.2447
AFF4	3						2	2	0
AFG3L2	1
AGPS	1	1					1	1	0
AGTPBP1	2						6	7	0
AHDC1	2						2	2	0
ALDH18A1	1						1	1	0
ALG1	3					0.2953	1	1	0
ALG12	1					0.06065	4	5	0
ALG13	2				7e-08	0.1467
ALG3	1					0.3189	1	1	0
ALG9	1					0.06065	1	1	0
ALS2	1	3					2	2	0
AMPD2	1	2	0.0168		0.0168		2	1	1
ANKLE2	3				8.75e-08
ANKRD11	6					0.1823	3	3	0
AP3B1	1					0.1261	3	4	0
AP4B1	6	1				0.0932	3	3	0
AP4E1	3					0.0932
AP4M1	11			0.0252	0.0277	0.1305
AP4S1	3					0.08604
ARCN1	4
ARFGEF2	5		0.0217444		0.0217444	0.02438
ARG1	2
ARID1A	1	1			7e-08	0.5598	6	7	0
ARID1B	1					0.7833	7	7	0
ARL14EP	1				7e-08
ARX	1					0.6387	1	0	1
ASPM	158	1		0.0193	0.0193	0.2079	2	2	0
ASXL1	21					0.5012	4	4	0
ASXL3	1						1	1	0
ATM	1						7	9	0
ATP2B3	1				7e-08		1	0	1
ATP6V1B2	1
ATP7A	1					0.6853	1	1	0
ATR	1					0.5396	1	1	0
ATRX	8				9.96528e-08	0.851	2	2	1
BBS10	1						2	3	0
BCL11A	13	1			7e-08
BCOR	3					0.203
BCS1L	3	4					1	1	0
BLM	165				1	0.08427	3	3	0
BORCS5	1				7e-08
BPTF	9		0.036		0.036		1	1	0
BRAF	1						2	2	0
BRAT1	1		0.0144		0.0144		2	2	0
BRCA1	3						5	5	0	1	0
BRCA2	39					0.3564	9	9	0
BRF1	4						1	1	0
BRIP1	214					0.214
BUB1B	11					0.3262	2	2	0
CA2	1									0	1
CACNA1A	1						5	6	0
CAMK2B	2						3	3	0
CARS1	5
CASK	62		0.0144	7e-08	0.0144
CC2D2A	2				8.75e-08	0.2235	5	5	0	1	0
CD36	1						3	3	0	1	0
CDC6	1					0.2925
CDK5RAP2	17			0.0288	0.0327	0.2079	6	8	0	0	2
CDK6	1					0.0932
CDKL5	7		0.0226		0.0226	0.4271
CDT1	6					0.4073	2	3	0
CENPE	2						3	3	0
CENPF	10	1			1		6	7	0
CENPJ	11			0.0148	1	0.598	2	3	0
CENPT	1						1	1	0
CEP135	4					0.1792	4	5	0
CEP152	9					0.5578	2	2	0
CEP57	1					0.2552	1	1	0
CEP63	1				1	0.1004	3	4	0
CHD7	1					0.0755	6	7	0
CHMP1A	1					0.1751	3	3	0
CHRNA1	8					0.02998
CHRND	7					0.02998	3	3	0
CHRNG	5					0.02999	2	2	0
CINP	1				7e-08		1	1	0
CIT	8						3	3	0
CITED2	1
CKAP2L	4	1				0.2542	1	1	0
CLCN4	1
CLPB	1			0.0296	0.0296		2	2	0
CLPP	1					0.1219
COG5	6		0.0164		0.0164	0.06065	3	4	0
COG6	1					0.2399
COL4A1	2					0.02235	2	3	0
COL4A2	1						4	4	0
COL7A1	3				8.75e-08		9	9	0
COPB2	1						2	2	0
COX7B	3
CREBBP	2					0.3232
CRIPT	4	1
CSTB	2
CTCF	3					0.0932
CTNNB1	8	7	0.016		0.016
CTU2	5						1	1	0
CYB5R3	21
DARS1	1
DCX	2
DDB2	4
DDX11	6					0.2159
DDX3X	12						1	2	0
DEAF1	1						2	4	0
DHCR24	1	1				0.6671	1	1	0
DHCR7	103			8.75e-08	8.75e-08	0.9919	4	4	0
DHX30	3	1			9.52778e-08		1	1	0
DHX34	1						4	4	0
DIAPH1	8				7e-08		2	2	0
DKC1	1					0.5653	1	1	0
DLD	1					0.1738	1	1	0
DLG3	1						2	2	0
DMD	4						3	3	0
DNMT3A	2	3
DOCK6	1					0.1915	6	7	0
DONSON	8					0.0932	3	3	0
DPAGT1	1					0.3735
DPM1	1					0.1467	1	1	0
DPP6	1						4	5	0
DPYS	1						1	1	0
DYNC1H1	6				7e-08	0.1305	4	4	0
DYNC1I2	3	1
DYRK1A	54		0.0236		1	0.1219	1	1	0
EEF1A2	1						1	1	0
EFTUD2	25					0.2973
EHMT1	3					0.5271	2	2	0
EIF2S3	5
ELAC2	1					0.01847				0	1
ELP2	2						2	3	0
EMG1	1					0.5442
ENG	1
EP300	4				7e-08	0.2835	5	5	0
ERCC1	1					0.4073
ERCC2	19					0.5459	3	3	0
ERCC3	11	2				0.1429	1	1	0
ERCC4	11					0.5284	5	5	0
ERCC5	2					0.2768	3	4	0
ERCC6	2					0.8127	4	4	0
ERCC6L2	1
ESCO2	22					0.9567
EXOC6B	1						1	1	0
EXOSC3	3					0.3849	1	1	0
EXT2	4						1	1	0	0	1
FAM160B1	1						1	1	0
FAM20C	12					0.3795	1	1	0
FANCA	249					0.3479	2	2	0
FANCB	24					0.2135
FANCC	57					0.3485	3	4	0
FANCD2	5	1				0.3284	1	1	0
FANCE	7					0.3154	1	1	0
FANCF	8					0.2135	1	1	0
FANCG	25					0.3358
FANCI	21					0.2003	2	2	0
FANCL	13					0.2135	4	4	0
FANCM	31					0.2136	3	4	0
FARSB	7
FBXL4	1
FGD1	1
FGF8	9
FGFR1	17					0.1463	1	1	0
FGFR2	1						2	2	0
FLG	1				7e-08		1	1	0	1	0
FMN2	1						3	4	0
FOXG1	13		0.0507114	0.0304	0.0517131	0.586	1	1	0
FOXRED1	1
FREM1	1					0.01543	8	9	0
FREM2	1					0.04276	6	7	0
FUT8	1						3	3	0	0	1
G6PC3	1						1	1	0
GABBR2	1
GABRB2	1
GABRG3	1
GEMIN4	1				7e-08		2	3	0
GFM1	1					0.1391	1	1	0
GHRHR	1
GLI2	4	2				0.1773	3	4	0
GLYCTK	1						1	1	0
GMDS	1						1	1	0
GMNN	3
GNAO1	2
GNPAT	2	1				0.2116
GOT2	4
GPHN	16
GRIN2A	1						1	1	0
GRIN2B	39				7e-08		1	1	0
GRM7	1						1	1	0
HARS1	2
HCFC1	6					0.1233
HDAC8	33				7e-08	0.3903
HEPACAM	1
HEXA	2
HIVEP2	8						3	3	0
HMGB3	1					0.00717
HNRNPK	1						1	2	0
HNRNPU	2	1
HSPG2	1	2				0.05267	21	24	0
HUWE1	10						1	0	1
IER3IP1	2					0.1018
IGF1R	1					0.2	4	5	0
IGFALS	1						4	4	0
INO80	2						2	2	0
INPP4A	1
IQSEC2	4						1	0	1
IRX5	1
ITPA	2						1	1	0
ITPR1	1						2	2	0
KAT6A	3						1	1	0
KATNB1	6			0.016	0.016		2	2	0
KCNA4	1
KCNJ10	1						3	3	0
KCNQ1	1		7e-08	7e-08	8.75e-08		2	2	0
KCNT1	20					0.08604	1	1	0
KDM2B	1				7e-08		2	3	0
KDM5C	5					0.02998
KDM6A	1					0.3392
KIAA0586	1						3	11	0
KIF11	31			0.0362	0.0362		1	1	0
KIF14	7	2					4	4	0
KIF1A	4	4					4	4	0
KIF21A	7						1	1	0
KIF23	1				7e-08		3	3	0
KIF5C	2	1
KIFBP	1
KLF7	1
KLHL7	2
KMT2A	1						2	2	0
KMT2B	2						3	3	0
KMT2D	4					0.3587	6	6	0
KMT2E	1						1	1	0
KNL1	6
KYNU	1	2
LAMP2	1
LARGE1	2
LARP7	1					0.0932
LIG4	5				1	0.5772	3	4	0
LINS1	2
LMBRD1	5					0.06257
LRRCC1	1
LZTR1	1
MAD2L2	1	1
MAGEL2	2					0.02173	1	1	0
MAN2B1	1						1	1	0
MAP11	1
MATN4	1				7e-08		1	1	0
MBTPS2	1						1	0	1
MCCC2	1						1	1	0
MCPH1	15			0.0236	0.0236	0.148	1	1	0
MECP2	447		0.0367768		0.0367768	0.5754	2	2	2	0	2
MED12	1				7e-08		1	1	1
MED13L	1						1	1	0
MED17	2						1	1	0
MEF2C	2
MFN2	2				7e-08
MFSD2A	5	1					1	1	0
MFSD8	1					0.03563	2	3	0
MIPEP	2						2	2	0	0	1
MIR17HG	1					0.0932
MMACHC	68	1				0.3754	1	1	0
MMADHC	18					0.06257	1	1	0
MOCS1	9					0.00717	2	2	0
MOCS2	2					0.00717	1	1	0
MORC2	4						1	1	0
MPV17	36	2				0.01147	2	2	0
MRAP	1
MRE11	1
MRPS22	1					0.1391	1	1	0
MSMO1	3
MT-ATP6	1
MT-TR	1
MTFMT	2
MTHFR	1	5					2	2	0
MTM1	1		7e-08	7e-08	8.75e-08
MTR	17	2				0.06257	4	5	0
MTRR	19					0.06257	2	3	0
MTSS2	1				7e-08
MYCN	13	1				0.3129
MYO18B	2						12	12	0
NAA10	3					0.2317
NACC1	1
NBEA	1						1	1	0
NBN	177			0.0148	0.0148	0.9291	2	2	0
NCAPD2	1						3	3	0
NCAPD3	3						2	2	0
NCAPH	1	1					3	3	0
NDE1	7			0.0577	0.0577	0.3474	1	1	0
NDUFS1	1	1					2	2	0
NDUFS4	1
NDUFV1	1						3	5	0
NEXMIF	2
NF1	1						5	6	0
NGLY1	1	1
NHEJ1	8	1				0.2486	2	2	0
NIN	1					0.1004	3	3	0
NIPBL	280				7e-08	0.4797	1	1	0
NLGN4X	1						1	0	1
NSD2	1
NSDHL	16					0.2503
NSUN2	2					0.3253	2	2	0
NTRK2	1
NUP107	1						1	1	0
NUP214	1						5	6	0
NUP37	2
OCLN	1			0.0144	0.0144
OGDHL	1						2	2	0
ORC1	1	1				0.3786	2	2	0
ORC4	5	1				0.3786	1	1	0
ORC6	7					0.3786
OTUD6B	3
OTX2	2					0.07039
PAFAH1B1	3					0.1219
PAH	2					0.3162	2	2	0
PAK3	2					0.01721
PALB2	18					0.3021	1	1	0
PAPSS2	1						1	1	0
PAX6	2					0.149
PCDH12	4			0.0164	0.0164		1	1	0
PCLO	2					0.00717	8	8	0
PCNT	4					0.6219	6	6	0
PDE4D	2						3	3	0
PDHA1	3					0.2202	2	1	1
PEX1	1					0.1723	2	2	0
PEX5	1					0.1373	1	1	0
PEX6	2					0.1373	2	2	0	0	1
PHC1	1					0.0932
PHF8	1						1	1	0
PHOX2A	3
PIK3R1	1						2	2	0
PLA2G6	3
PLAA	7				7e-08		1	2	0
PLEKHG2	1		0.016		0.016		1	1	0
PLK4	2						3	3	0
PMM2	2					0.1754
PNKP	9			0.0368	0.0368	0.1319	2	2	0
PNPO	1					0.01722
POC1B	1
POGZ	3	1			7e-08
POLA1	5						4	2	2
POLH	17					0.002058	1	1	0
POLR3A	1						2	2	0
POMGNT1	1	4				0.03402				0	1
POMT1	6					0.05998	2	3	0	0	1
POMT2	8					0.03404	1	1	0
PORCN	1					0.3554
PPA2	2
PPP1R15B	1	1
PPP2R1A	1				7e-08
PQBP1	8				8.75e-08	0.2666
PRKDC	1						7	7	0
PRORP	2
PRR12	2						3	3	0
PRRT2	1			0.0364	0.0364		1	1	0
PRUNE1	7	1
PTEN	1				7e-08
PTPN11	5
PUF60	6					0.0932	1	1	0
PUS7	6						2	2	0
PYCR1	3					0.1033
PYCR2	3	1	0.0176		0.0176
QARS1	16				8.75e-08
RAB3GAP1	22	1	0.0144		0.0144	0.3167	2	2	0
RAC1	3
RAD21	20					0.4589
RAD50	14					0.2001	2	2	0
RAD51	2
RAD51C	115					0.2134	1	2	0
RALA	1						2	2	0
RARS2	3					0.497	2	2	0
RBBP8	1			0.0128	0.0128	0.6389	2	2	0
RBFOX1	1						3	4	0
RBM10	1
RERE	2						2	3	0
RFT1	1					0.06065	3	3	0
RFWD3	2						3	5	0
RHOBTB2	1		0.0156		0.0156		1	1	0
RLIM	1
RMND1	1						1	1	0
RNASET2	6
RNF168	1
ROGDI	2						4	7	0
RPL27	1						1	1	0
RPS26	2
RPS27	1
RPS28	1
RRM2B	32					0.09833
RTTN	8			9.96528e-08	9.96528e-08		5	6	0
RYR1	1						16	16	0	0	1
SARS1	1	1
SARS2	2						1	1	0
SASS6	1	1					1	2	0
SATB2	1	1			7e-08	0.0277
SBDS	2				8.75e-08
SCN1A	1	4	0.016		0.016	0.2677
SCN2A	2	2	0.0148		0.0148	0.1147	1	1	0
SCN8A	3						1	1	0
SEPSECS	6					0.1018
SHH	35					0.08999
SIX3	9	2				0.2645	1	1	0
SLC12A2	1						1	1	0
SLC12A5	18						2	2	0
SLC16A1	1	3
SLC16A2	1					0.3459
SLC1A4	7	1	0.0156	0.03	0.0339
SLC25A19	3					0.3458	3	3	0
SLC2A1	52	5	0.0258239		0.025824	0.05736
SLC2A9	1
SLC35A2	1					0.0932
SLC35A3	1	1				0.00717
SLC6A8	2					0.05214
SLC9A6	18		7e-08		1	0.1868
SLX4	25					0.2027	5	5	0
SMARCA2	25					0.3637	2	2	0
SMARCAL1	2			8.75e-08	9.96528e-08		1	1	0
SMC1A	67				7e-08	0.4403
SMC3	26		0.016		0.016	0.3458	1	1	0
SMN1	1
SMPD4	7	1					1	1	0
SOX11	1	1
SPART	1				7e-08
SPATA5	3
SPDL1	1						2	2	0
SPG11	1						4	5	0
SPOP	2						1	1	0
SPR	1	1				0.1205
SPTLC1	1						1	1	0
SRD5A3	1					0.06065	1	1	0
SSR4	1
STAMBP	12	1				0.3185
STIL	6	1				0.2079	1	1	0
STT3B	1	1					1	1	0
STX7	1
STXBP1	2				7e-08		1	1	0
SUCLG1	11
SUOX	16
SVBP	2	1			8.75e-08
SYNGAP1	4		0.0168		0.0168	0.1391
TAF13	2	1
TAF6	1						4	4	0
TAF8	1				7e-08		1	1	0
TANGO2	2						1	1	0
TBC1D23	3						1	1	0
TBR1	1
TCF4	3					1	1	1	0
TELO2	1						2	2	0
TGIF1	8					0.05202
THOC6	9					0.0932
TK2	2					0.008604	1	1	0	0	1
TLK2	1
TMEM165	1					0.1467	2	2	0
TMEM231	1					0.1788
TMEM87B	1	1					1	1	0
TOP3A	3						3	3	0
TP53	2					3.88e-05
TP63	1						1	1	0
TPP1	1					0.03563	1	1	0
TRAPPC6B	2
TRAPPC9	3		0.0369		0.0369	0.1018	1	1	0
TRIO	14						6	6	0
TRMT10A	2
TSEN15	1	1
TSEN54	1				7e-08	0.3721	2	2	0
TSR2	1
TTPA	1
TUBA1A	67			0.0195	0.0195	0.109
TUBA3E	1
TUBB	3
TUBB2B	15
TUBB3	11						1	2	0
TUBB4A	4					0.08604
TUBG1	2
TUBGCP2	1						2	2	0
TUBGCP4	4						3	3	0
TUBGCP6	11						4	4	0
TUSC3	1					0.06065
UBE2T	2
UBE3A	8					0.3692
UBE3B	11				0.0164	0.3129	5	5	0
UNC80	1	1					5	5	0
VARS1	15
VLDLR	1						3	4	0
VPS11	1						2	2	0
VPS13B	365		0.0232111		0.0232111	0.9552	2	2	0
VRK1	15					0.3364
WDFY3	1						4	5	0
WDR19	1						3	5	0
WDR37	1						1	1	0
WDR4	1						1	1	0
WDR45	1
WDR45B	1
WDR62	29			0.0228	0.0228	0.0932	8	9	0
WDR73	14		0.0168		0.0168	0.2737	1	1	0
WDR81	2						3	3	0
WWOX	2		0.0156		0.0156		5	7	0	0	1
XIRP1	1						3	3	0
XPA	47					0.1004	1	1	0
XPC	64						1	1	0	0	1
XRCC4	10						1	2	0
ZBTB18	4	1
ZC4H2	1
ZEB2	112	1				0.7397	1	1	0
ZFP57	1
ZIC2	22				7e-08	0.1515
ZMPSTE24	1						1	1	0
ZMYND11	2						2	2	0
ZNF292	1						3	3	0
ZNF335	7						4	5	0
ZNHIT3	1					0.0932	1	1	0
		19
2ADUB		1
ACF7		1
ACSTD1		2
ADAR		2				0.06058	1	1	0
ADHAPS		1
ADPRHL2		1					1	1	0
AFD1		1
AFDCIN		1
AGS1		4
AGS6		2
AGS7		2
AGT		3				0.02607	5	5	0
AKT3		1	0.0292		0.0292
ALPL		4					1	1	0
ALSJ		3
AMRS		1
AMS		3
AMSH		1
APE		1
APNH		1
ARF1		1
ARH3		1
ARHGEF2		1
ASCT1		1
ASH1		1
ASH1L		1					2	2	0
ATAD3A		2					3	3	0
ATRIP		1				0.3614	2	2	0
ATSV		4
B120		1
BBRSAY		3
BEFAHRS		1
BFIC3		2
BFIS3		2
BFNIS		2
BJS		4
BMFS4		1
BR140		1
BRPF1		1
BRRN1		1
BTG2		1					1	1	0
C1DELp35		1
C1DELp36		1
C1DELq21		1
C1DELq41q42		1
C1DUPq21		1
C1orf19		1
C1orf4		1
C1orf69		2
C2DELp12p11.2		1
C2DELp161-p15		1
C2orf21		1
C2orf33		1
C3DELpterp25		1
CAC		1
CACT		1
CAKUHED		1
CAKUT1		2
CAPH		1
CAPR		1
CASGID		3
CAV3		5
CAVIPMR		1
CCDC108		1					3	4	0
CCDC23		1
CCDC88A		1				0.00717	4	4	0
CDC42		1					1	1	0
CDCA7		1
CDCBM2		1
CDCBM9		1
CDDG		1
CDG1V		1
CDG1X		1
CDG2Q		1
CDG2T		1
CDHS		4
CFAP65		1
CFC1		1
CFSMR		1
CILD31		1
CJS		2
CLN1		1
CMD1A		11
CMT2EE		2
CNTN2		1					4	4	0
COG2		1					2	2	0
CONDSIAS		1
COX20		1
COXPD35		1
CPSQ1		1
CPSQ5		1
CPT2		4				0.01577	2	3	0
CREP		1
CRV		4
CRYPTIC		1
CSS2		1
CSS9		1
CTIP1		1
CTNNA2		1					1	1	0
CTNR		1
D1S2223E		1
D2HGD		1
D2HGDH		1					8	9	0
DCTN1		3					4	4	0
DDX30		1
DEGS1		1
DEL1p35		1
DEL1p36		1
DEL1q21		1
DEL1q41q42		1
DEL2p12p11.2		1
DEL2p16.1-p15		1
DEL3pterp25		1
DERMO1		3
DES1		1
DGK		3
DGUOK		3				0.01721
DHAPAT		1
DIAR5		2
DILOS		1
DNCI2		1
DPD		2
DPYD		2				0.1234	3	3	0
DRADA		2
DRES17		1
DSH		2
DSRAD		2
DSTYK		2				0.0932	2	2	0
DUP1q21		1
DUSTYPK		2
DYT18		5
DYT9		5
EIEE11		2
EIEE54		1
EIEE6		4
EIEE62		2
EIEE68		1
EIEE71		3
EIEE75		1
EIEE83		1
EIF2AK2		1
EIF2AK3		1				0.05673
EIG12		5
EMC1		1					1	1	0
EMD2		11
EMPF2		1
EOMES		1					1	5	0
EPCAM		2					2	3	0	0	1
EPRS		1					1	1	0
EVI9		1
EVR7		7
FACD		1
FAD		1
FAM20B		1					1	1	0
FAM36A		1
FAME5		1
FANCD		1
FANCV		1
FARSLB		1
FBX11		1
FBXO11		1	0.0152		0.0152		2	2	0
FCN3		1
FEB3A		4
FEB3B		8
FFDD3		3
FFEVF4		2
FH		2				0.3593	1	1	0
FHM3		4
FLNMS		4
FMRD		2
FPLD2		11
FRSB		1
FWS		1				0.05162
G1P1		2
GAD1		1
GALNT2		1
GAMOS5		1
GAMOS8		2
GBA		7				0.1592	1	1	0
GCENSG		1
GDPAG		3
GEFH1		1
GEFSP2		4
GEFSP7		8
GIRDIN		1
GIV		1
GLS		3					1	1	0
GLS1		3
GLSS		1
GLUT1		5
GLUT1DS		5
GLYT1		1
GNB1		2					1	1	0
GO		1
GORAB		1					2	2	0
GPATCH3		1					1	1	0
GPI8		1
GRACILE		4
HAAO		1					3	3	0
HAKA1		1
HAYOS		2
HDPTP		1
HERNS		4
HESJAS		3
HGPS		11
HHF7		3
HIDEA		1
HK33		1
HKRP1		1
HLD10		1
HLD15		1
HLD18		1
HLD4		2
HLRCC		2
HMAG		2
HMGCL		1
HMN7B		3
HMNDYT1		1
HNFJ2		3
HNMT		2
HNPCC8		2
HNRPU		1
HOPS		4
HPE2		2
HPE9		2
HPMRS1		1
HRD		3
HSAN2D		8
HSN2C		4
HSP60		2
HSPC133		1
HSPD1		2				0.1391
HTLVR		5
HTRA2		2
HTX2		1
HUP2		4
HYDIN2		1
IAHSP		3
IBA57		2				0.00717	1	1	0
IC2		1
ICF3		1
IDDDFP		1
IDDFBA		1
IDDSSBA		1
IFI4		2
IFI41		2
IFI75		2
IFIH1		2					4	5	0
IGHD5		1
IIAE4		4
IPT		1
IQSEC1		1					2	2	0
JPO1		1
KBTBD5		1
KCS		3
KCS1		3
KIAA0018		1
KIAA0042		2
KIAA0090		1
KIAA0401		1
KIAA0461		1
KIAA0472		2
KIAA0651		1
KIAA0756		1
KIAA0763		1
KIAA0839		2
KIAA0890		1
KIAA0893		1
KIAA1034		1
KIAA1042		1
KIAA1106		1
KIAA1212		1
KIAA1251		1
KIAA1418		1
KIAA1420		1
KIAA1461		1
KIAA1471		1
KIAA1757		1
KIAA1809		1
KIAA1839		1
KIAA1843		1
KIAA1864		1
KIAA1915		1
KLHL40		1					1	1	0
KONDS		1				0.04302
KYNUU		2
LBR		4					3	4	0
LDLC		1
LEUDEN		1
LGMDR15		4
LIKNS		1
LIS9		1
LMN1		11
LMNA		11				0.006748
LQT9		5
M4S1		2
MACF1		1					13	13	0
MAD2B		1
MAP4		1					8	8	0
MBD5		1				0.1543	2	2	0
MC1DN5		1
MC3DN1		4
MCPH14		1
MCPH15		1
MCPH20		2
MCPH23		1
MCPH5		1
MCPH7		1
MCT1		3
MCT1D		3
MCUL1		2
MDA5		2
MDDGA3		4
MDDGB3		4
MDDGC3		4
MEB		4
METTL5		1					2	2	0
MFF		1
MGCA8		2
MIC18		2
MICCAP		1
MKS12		2
MLD		1
MMDS3		2
MODED		1
MOPD1		2
MPDT		5
MPPH2		1
MRD1		1
MRD14		1
MRD22		1
MRD27		1
MRD37		1
MRD39		1
MRD42		2
MRD52		1
MRD9		4
MRT4		1
MRT42		1
MRT51		2
MRT60		1
MRT72		1
MSSGM2		1
MTDPS3		3
MTDPS6		2
MYOSCO		2
MYSM1		1					1	1	0
MYT1L		1
NCPH		3
NEDAHM		1
NEDBASS		1
NEDCPMD		1
NEDHCAS		1
NEDMABA		1
NEDMAS		1
NEDMHM		1
NEDMIAL		1
NEDMIBA		1
NEDSDV		7
NEDSG		1
NEM8		1
NEMITIN		1
NENA		8
NFASC		1					3	4	0
NHE1		1
NKEFA		1
NKHC2		1
NLS1		2
NMIHBA		1
NMYC		1
NPHS18		2
NRD1		1					1	1	0
NSMASE3		1
NTKLBP1		1
NUP133		2					1	1	0
ODED		1
OIP106		1
OMI		2
ORC1L		1
ORC4L		1
P130		1
P4HTM		1
PAGA		1
PARK13		2
PARS		1
PARS2		1	0.016		0.016
PAX3		4				0.5601
PAX7		2
PBD12A		1
PBX1		1
PC3		1
PCH2B		1
PCH2F		1
PCH7		1
PCH9		2
PEAMO		3
PEBAS		1
PED		5
PEHOL		1
PEK		1
PEOB4		3
PERK		1
PEX19		1				0.1621	1	1	0
PGAP1		1					3	3	0
PH4		1
PHA		4
PHASK		4
PHGDH		2		0.0297173	0.0297173	0.1104
PHGDHD		2
PHRINL		2
PIGK		1
PIGV		1
PKBG		1
PLC		2
PLSJ		3
PN1		8
PNG1		1
POLR1A		1					3	4	0
PPT1		1				0.1776
PRDX1		1
PRKR		1
PRMT9		1
PRSS25		2
PRXI		1
PTD		4
PTPN23		1					5	7	0
PVNH8		1
PXF		1
RAB3GAP150		2
RAB3GAP2		2	0.0068		0.0068	0.6179	4	4	0
RADMIS		1
RBSN		1
RCDP2		1
RCDP3		1
REN		3				0.02607	1	1	0
RETCOR		1
RFMN		2
RILDBC		1
RIP5		2
RJBS		1				0.05162
RMD2		5
RMS2		2
RNPC3		1					2	2	0
RNU4ATAC		2				0.2648
RP58		1
RP76		4
RPA194		1
SAFA		1
SAP49		1
SARS		1
SAS6		1
SATT		1
SCAMC1		1
SCAR4		1
SCN2A1		2
SCN3A		2	0.0148		0.0148
SCN9A		8	0.0148		0.0148	0.1147	6	6	0	0	2
SCP		1
SCYL1BP1		1
SDCHCN		5
SELENOI		1
SELI		1
SEN15		1
SEN2		1
SERPINA8		3
SERS		1
SETD5		1					2	2	0	0	1
SETLSS		3
SF3B4		1				0.08604
SF3B49		1
SFNP		8
SGMRT1		2
SGS		1
SHFM5		1
SIAT9		1
SIL		1
SIMP		1
SIP1		1
SJA		2
SJS		2
SJS1		2
SKI		1					1	1	0
SLC19A2		1					1	1	0
SLC25A20		1
SLC25A24		1					2	2	0
SLC30A10		1					1	1	0
SLC6A9		1					3	4	0
SLC9A1		1					1	1	0
SMADIP1		1
SMARCF1		1
SMEI		4
SNRNP65		1
SP110		2
SPATCCM		1
SPDRS		1
SPG13		2
SPG23		2				0.008604
SPG30		4
SPG47		1
SPG63		2
SPG74		2
SPG81		1
SPGF26		1
SPGF40		1
SSMDF		1
ST3GALV		1
STROMS		1
SYRP		1
TAF2K		1
TALS		2
TAX		1
TAX1		1
TBCE		3				0.6261
TBR2		1
TBRS		3
TDGF1		1				0.01306
TET3		1					1	1	0
THMD1		1
THTR1		1
TKS		1
TMCO1		1
TNSALP		4
TOE1		1				0.0932	1	1	0
TPRKB		1
TRAK1		1					4	4	0
TRAPPC12		1					2	2	0
TREX1		4				0.06775	2	2	0
TRIT1		1					1	2	0
TRMA		1
TROP1		2
TSEN2		1					2	2	0
TSGA10		1
TTC15		1
TTD2		2
TWIST2		3
U4ATAC		2
UFC1		1
UGP2		1
UGPP2		1
UNC104		4
VCRL1		1
VCRL2		2
VIT1		1
VODI		2
VPS13D		1					3	3	0
WARBM1		1
WARBM2		2
WDR47		1
WHSUS		1
WRS		1
WS1		4
WS3		4
XLF		1
XPB		2
ZFHX1B		1
ZFYVE20		1					4	4	0
ZNF238		1
ZNT10		1
p150		2
ATP1A3			0.0398		0.0398
DYM			0.0356		0.0356	0.5149	1	1	0
TLE1			0.0348		0.0348
DNM1L			0.0296		0.0296
UBA5			0.028		0.028		1	1	0
CSF2			0.0237		0.0237
CKAP2			0.0216		0.0216		2	2	0
KNTC1			0.02		0.02		5	5	0
ST13			0.02		0.02
MTSS1			0.01985		0.01985		3	5	0
GPT2			0.0172		0.0172		2	3	0
SPTAN1			0.0168		0.0168	0.2803	2	2	0
STARD9			0.0168		0.0168		9	9	0
PTRH2			0.0168		0.0168
TASP1			0.0164		0.0164
PSAT1			0.016	0.0397	0.0416444	0.1227
NTNG2			0.0156		0.0156
CXCL17			0.0156		0.0156
EPG5			0.0156		0.0156	0.1967	10	11	0
DGCR2			0.0156		0.0156		3	3	0
RAB18			0.0152		0.0152	0.3253
VPS51			0.0148		0.0148		2	2	0
MPEG1			0.0144		0.0144		2	2	0
FLNA			0.0144		0.0144
SCN7A			0.0144		0.0144		4	5	0
RAC2			0.0144		0.0144
GRIN1			0.0068		0.0068
RNF13				0.0352	0.0352
FRMD4A				0.0296	0.0296	0.00717	4	4	0
TBX4				0.0292	0.0292
TBX2				0.0292	0.0292
ALG11				0.0212	0.0212	0.06065
ASNS				0.0200333	0.0200333	0.1219
ALDH6A1				0.02	0.02		1	1	0
RARS1				0.02	0.02
SBF1				0.02	0.02		4	4	0
TMX2				0.0172	0.0172		1	1	0
ERN1				0.016	0.016		1	1	0
JAM3				0.0144	0.0144	0.1104	1	1	0
TXN				0.0144	0.0144
MAG				0.0084	0.0084		1	1	0
IARS1					1
TRAIP					1
NFIX					0.033
HSD11B2					0.0228		1	2	0
IGF1					0.0212	0.01583	1	1	0
APOE					0.0148					0	3
AIFM1					0.0144
GPC3					0.0144		2	1	1
IGSF1					0.0144
RAB33A					0.0144
AL133500.1					7e-08
NPC2					7e-08		1	1	0
MEFV					7e-08		2	3	0	0	1
PCDHB4					7e-08		1	1	0
KAT6B						0.8278	5	7	0
SC5D						0.6749
MVK						0.6692	1	2	0
ATP6V0A2						0.6252	1	1	0
LEMD3						0.6046	1	1	0
RPS6KA3						0.5859
SMARCB1						0.567	1	1	0
SMARCA4						0.567
SMARCE1						0.5598	1	1	0
TINF2						0.5398
KIAA1279						0.4816
CTSD						0.4228
ELN						0.3704	2	3	0
IKBKG						0.3491
TERT						0.3467	1	1	0
RECQL4						0.3448	1	1	0
GJB3						0.3427	3	3	0
GJB4						0.3348	2	2	0
PLP1						0.3263
RIPK4						0.3191	3	3	0
PDGFRB						0.3129	3	4	0
ITGB2						0.3129	2	2	0
PEX7						0.31
FIG4						0.2902	1	1	0
SLC35C1						0.2737	1	1	0
WHSC1						0.272	1	1	0
ERCC8						0.27
B9D2						0.2682
PDGFB						0.2682
CEP290						0.2682	5	7	0
SLC20A2						0.2682
KCNJ2						0.2618
GJA1						0.2601
PIEZO2						0.2542	4	5	0
SNRPN						0.2528
MKS1						0.2509
MYH3						0.2446	1	1	0
SMAD4						0.2446	1	1	0
OFD1						0.2381
SHANK3						0.238	4	5	0
TCTN3						0.2346
AGA						0.2314
ACO2						0.2288
TMEM67						0.2235	2	2	0
RPGRIP1L						0.2235	2	3	0
B9D1						0.2235
WDPCP						0.2235	1	1	0
NTNG1						0.2235	1	1	0
NSD1						0.2235	1	2	0
TBC1D20						0.2235	2	2	0
IFT88						0.2235	2	3	0
TCTN2						0.2235	1	1	0
TMEM216						0.2235
RPGRIP1						0.2235	2	1	1
PUS1						0.2174	2	2	0
NOP10						0.216
NDN						0.2133
EFEMP2						0.2094
CASC5						0.2079	3	3	0
UPB1						0.2016	1	1	0
DLAT						0.2001
RNASEH2A						0.196	1	1	0
RBPJ						0.1915	1	1	0
TBX1						0.1907	1	1	0
MLXIPL						0.1816	2	3	0
TET18P						0.176
DEL13Q14						0.176
COG1						0.1754	1	1	0
HDAC4						0.1738	4	4	0
LIMK1						0.1738
BUB1						0.1738
SETBP1						0.1738	2	4	0
TBC1D24						0.1721	1	1	0
RNASEH2C						0.1673	1	1	0
DOLK						0.1639	2	2	0
PEX3						0.1621
POLG						0.1502	2	2	0
EIF4H						0.149
GATA4						0.149	1	1	0
LAT2						0.149
FKBP6						0.149
ANK1						0.149	2	2	0
NELFA						0.149	1	1	0
YARS2						0.149	1	1	0	0	1
RFC2						0.149
BUB3						0.149
MGAT2						0.1467	1	1	0
DPM2						0.1467
GTF2I						0.1419
GTF2IRD1						0.1418
BAZ1B						0.1416	2	2	0
PEX12						0.1416	1	1	0
MEHMO						0.1408
ZBTB16						0.1391
TUFM						0.1391	1	1	0
WT1						0.1378
PEX16						0.1373	1	1	0
PEX14						0.1373	2	3	0
LETM1						0.1373	1	1	0
PEX2						0.1373
PEX13						0.1372
PEX26						0.1372	1	1	0
PEX10						0.1372
L1CAM						0.1353
LRP5						0.135	7	7	0	0	1
CHUK						0.1334
DHFR						0.131	1	1	0
CDON						0.1305	1	1	0
CDKN1C						0.1304
RELN						0.1291	3	3	0
PEX11B						0.1241
WBSCR27						0.1241
TBL2						0.1241	1	1	0
BCL7B						0.1241
EPHX1						0.1241	1	1	0
BDNF						0.1241
CLIP2						0.1241	1	1	0
SNX3						0.1173	1	1	0
GABRG2						0.1147
PDHX						0.1141	1	1	0
RBM28						0.1063	3	4	0
RTEL1						0.1055	2	3	0
SLC25A22						0.1032
BMP4						0.102
IGBP1						0.1018
CHKB						0.09995	1	2	0
AIC						0.09994
DNAJC30						0.09932
WBSCR16						0.09932	1	1	0
WBSCR22						0.09932
EIF2B4						0.09833	1	1	0	0	1
EIF2B2						0.09833	1	1	0
ARHGAP31						0.09833	3	3	0
EIF2B3						0.09833
SCN1B						0.09833
EIF2B1						0.09833	1	1	0
EIF2B5						0.09833	2	2	0
ATP10A						0.09833	4	4	0
DEL9P						0.09777
DEL18P						0.09777
DEL3PTERP25						0.09777
SALL1						0.09365	2	2	0
POC1A						0.0932	2	2	0
ADAT3						0.0932
COQ9						0.0932
VIPAS39						0.0932	1	1	0
TBL1XR1						0.0932
TTI2						0.0932	1	1	0
AIMP1						0.0932	1	1	0
TECPR2						0.0932	1	1	0
TAF2						0.0932	2	2	0
FARS2						0.0932	3	2	1
NHP2						0.09268
RAB33B						0.09055
SOX2						0.08617
MASP1						0.08604	5	5	0
KIAA2022						0.08604
BCAP31						0.08604
VPS33B						0.08604	1	1	0
JBS						0.08604
DEL18Q						0.08604
TRAPPC11						0.08604	1	2	0
WRAP53						0.08551
TERC						0.08551
PCDH19						0.08194	1	0	1
SNAP29						0.08194	2	2	0
CYFIP1						0.08194	2	2	0
EOGT						0.08194	1	1	0
OCA2						0.08194	1	1	0
RAI1						0.08029	1	1	0
ACF						0.07832
RAB40AL						0.07821
SIX6						0.07756	1	1	0
COG4						0.0763	3	4	0
CD96						0.07044
RAX						0.07039
VAX1						0.07039
VSX2						0.07039	1	1	0
PITX3						0.07039	1	1	0
PAX2						0.07039	2	2	0
PITX2						0.07039	1	1	0
B3GALTL						0.06948
NMLFS						0.06453
DEL1P36						0.06453
DEL10Q26						0.06453
DEL15Q26QTER						0.06453
DEL14Q11Q22						0.06453
DEL1Q41Q42						0.06453
ABCD4						0.06257	2	2	0
NDP						0.06244
MPI						0.06065
ALG2						0.06065	1	1	0
ALG6						0.06065
MAGT1						0.06065
DPM3						0.06065
COG8						0.06065	1	1	0
B4GALT1						0.06065	1	1	0
COG7						0.06065	2	2	0
MOGS						0.06065
SLC35A1						0.06065
MPDU1						0.06065
ALG8						0.06065
DDOST						0.06065	1	1	0
PGM1						0.06065	2	2	0
RNASEH2B						0.05686	2	2	0	0	1
SAMHD1						0.05686
ZNF592						0.05632
KIT						0.05609	3	5	0
UBR1						0.05463	2	2	0
GALT						0.05429				0	1
FKRP						0.05419
TFAP2A						0.05377
MCOLN1						0.05214
SIL1						0.05214
PHF6						0.05188
SUMF1						0.04516	2	2	0
GRIP1						0.0419	2	3	0
EXT1						0.0419
FRAS1						0.0408	11	13	0
SNAI2						0.04014
SLC12A6						0.03911	1	1	0
NODAL						0.03824	1	1	0
PTCH1						0.03824	1	1	0
FOXH1						0.03824	2	2	0
CLN6						0.03563	1	1	0
CLN5						0.03563
CLN8						0.03563
CLN3						0.03563	2	2	0
KCTD7						0.03563
GRN						0.03563	1	1	0
ATP13A2						0.03563	3	4	0
CTSF						0.03563
DNAJC5						0.03563
FKTN						0.03408
ISPD						0.034
LARGE						0.03397
KANSL1						0.03259
PTDSS1						0.03228	2	2	0
ALDH3A2						0.03026
LTC4S						0.02868
FSHR						0.02607
ACE						0.02607	6	9	0
GATM						0.02607
COMT						0.02607	2	2	0
AGTR1						0.02607	1	1	0
NR5A1						0.02607
GAMT						0.02607	1	1	0
POMGNT2						0.02537	2	2	0
TSEN34						0.02438	1	1	0
CHN1						0.02435
SEMA3E						0.0243
NRXN1						0.02356
CNTNAP2						0.02356	2	6	0
CTNND2						0.02351	1	1	0
BPIFA1						0.02346
MHAC						0.02346
EBM						0.02346
HIRA						0.02235
PSMC3IP						0.02235
LFNG						0.02235
B3GNT1						0.02235
GMPPA						0.02235
GP1BB						0.02235	2	2	0
PWRN1						0.02173
PWAR1						0.02173
HERC2						0.02173	3	3	0
SNORD115-1						0.02173
MKRN3						0.02173	1	2	0
SNORD116-1						0.02173
MKRN3-AS1						0.02173
NPAP1						0.02173
IPW						0.02173
TRPS1						0.02059	1	1	0
HCCS						0.02019
SNRPB						0.01955	1	1	0
ARVCF						0.01862	3	3	0
HES7						0.01862
UFD1L						0.01862
TMEM5						0.01862
MESP2						0.01862	2	2	0
FLII						0.01862	4	4	0
DLL3						0.01862
B3GALNT2						0.01862
BMP15						0.01862
SIM1						0.01862	1	1	0
SLC25A1						0.01847
DLG4						0.01739	2	2	0
GTF2H5						0.01721
PTLS						0.01663
LIAS						0.01577
POMK						0.0149	1	1	0
MGME1						0.01412
MPC1						0.01412
TNF						0.01337
ABCD3						0.01307
HSD17B4						0.01306	2	2	0	0	1
TWSG1						0.01306
DEL11P13						0.01306
GAS1						0.01306
MSX1						0.01306
LMNB1						0.01305	1	1	0
HPE1						0.01305
WHCR						0.01305
EYA1						0.01305
MPDMRS						0.01304
ELOVL4						0.01304
HBHR						0.01304
MX1						0.01304	4	4	0
GATA6						0.01304	1	1	0
HPE6						0.01304
BLOC1S6						0.01275
DTNBP1						0.01275	1	1	0
HPS3						0.01275	3	4	0
HPS6						0.01275
HPS4						0.01275
HPS5						0.01275	5	6	0
HPS1						0.01275	1	1	0
BLOC1S3						0.01275	1	1	0
KTWS						0.01173
GDI1						0.01147
IL1B						0.01056
IL1A						0.01056
GABRB3						0.0088	1	2	0
EGR2						0.008684	1	1	0
ANCR						0.008612
MAA						0.008612
CFSS						0.008604
CLAM						0.008604
MRXSL						0.008604
MSD						0.008604
AOS						0.008604
MRT5						0.008604
MCS						0.008604
INS						0.008604
NKCD						0.008604
RP2						0.008604
C10ORF2						0.008604
DER22T11-22						0.008604
SUCLA2						0.008604	1	1	0
FGFR3						0.00717	2	2	0
ARSE						0.00717
LAS1L						0.00717	1	0	1
NANS						0.00717
COL6A1						0.006748	5	6	0
ITGA7						0.006748	2	2	0
COL6A3						0.006748	4	4	0
SEPN1						0.006748	1	1	0
LAMA2						0.006748	10	15	0	0	1
COL6A2						0.006748	6	7	0
DCLRE1C						0.004237	1	1	0
INSR						0.004009	1	1	0
AGGF1						0.003967
FLCN						0.003259	1	1	0
SALL4						0.002049	1	1	0
TRNL1						0.001989
ND5						0.001986
ND1						0.001983
CD3D						0.001978	1	1	0
ZAP70						0.001977
ND4						0.001967
UNG						0.001965	1	1	0
CD3E						0.001959	1	1	0
ND6						0.001957
DURS1						0.001957
TRNS1						0.001957
FAM111A						0.001955	1	1	0
HMI						0.001955
AK2						0.001955	2	2	0
SAMD9L						0.001629	2	2	0
IFT140						0.001086	4	4	0
ADH1B						0.0004656	3	3	0
REEP3						0.0001707
FAM169B						0.0001707
JMJD1C						0.0001707	3	3	0
TIMMDC1						0.0001707

## Sheet: key
A list of genes with varying degrees of association with Microcephaly were drawn from four sources. 1) All seed genes from a Phenolyzer analysis using the HPO term for Microcephaly (HP:0000252) (n=626 genes; 2) extracting all genes from Open Targets (https://www.targetvalidation.org) that are associated with microcephaly (HP_0000252) (n=159 genes), congenital microcephaly (HP_0011451) (n=41 genes…
microGene	Combined list of genes found in at least one of the sources
clinvar_variantCount	Aggregated count of variants per gene following a search of ClinVar for all pathogenic and/or likely pathogenic single-gene associations with microcephaly
omim_variantCount	Aggregated count of variants per gene following a search of OMIM using the search terms ‘microcephaly OR microcephalic OR "small head"’ and retaining all genemap entries
ot_pmicro_score	All genes from Open Targets that are associated with microcephaly (HP_0000252). Scores are indicative of the strength of association.
ot_cmicro_score	All genes from Open Targets that are associated with congenital microcephaly (HP_0011451). Scores are indicative of the strength of association.
ot_micro_score	All genes from Open Targets that are associated with postnatal microcephaly (HP_0005484). Scores are indicative of the strength of association.
phenolizer_score	All seed genes from a Phenolyzer analysis using the HPO term for Microcephaly (HP:0000252). Scores are indicative of the strength of association.
zikaVariantCount	Number of HIGH/MED impact variants with a GEMINI max_aaf_all of <=0.01 in our cohort
zika_num_het	Number of heterozygous individuals for "zikaVariantCount" variants
zika_num_hom_alt	Number of homozygous reference individuals for "zikaVariantCount" variants
pathogenic	Number of unfiltered variants in our cohort deemed pathogenic using ACMG criteria
likely_pathogenic	Number of unfiltered variants in our cohort deemed likely pathogenic using ACMG criteria
